# Supplementary material for: Analysis of Worldwide Carrier Frequency and Predicted Genetic Prevalence of Autosomal Recessive Congenital Hypothyroidism Based on a General Population Database
Source: Genes (Basel). 2021 Jun 4;12(6):863. doi: 10.3390/genes12060863 (PMC8228807; doi:10.3390/genes12060863)
Supplement: Supplementary file 1 [file genes-12-00863-s001.zip]

Archive with 1 entries (1 files):
- Supplementary Files_Rev1(v20210529).xlsx
