# Supplementary material for: Analysis of Worldwide Carrier Frequency and Predicted Genetic Prevalence of Autosomal Recessive Congenital Hypothyroidism Based on a General Population Database
Source: Genes (Basel). 2021 Jun 4;12(6):863. doi: 10.3390/genes12060863 (PMC8228807; doi:10.3390/genes12060863)
Supplement: Supplementary file 1 [file genes-12-00863-s001.zip › Supplementary Files_Rev1(v20210529).xlsx]

## Sheet: Table S1
Supplementary table 1. Pathogenic or likely pathogenic variants in SLC5A5 gene
†Clinvar (https://www.ncbi.nlm.nih.gov/clinvar/), accessed on 31 March 2021.
‡Genetic variant classification according to the 2015 ACMG/AMP standards and guidelines (Richards et al., Genet Med 17:405-24, 2015) and Sequence Variant Interpretation (SVI) general recommendations by ClinGen (https://clinicalgenome.org/working-groups/sequence-variant-interpretation/)
§gnomAD v.2.1.1 (https://gnomad.broadinstitute.org/)
¶No assertion criteria provided in Clinvar
Abbreviations: Ch, Chromosome; AF, Allele frequency; NA, Not applicable; P, Pathogenic; LP, Likely pathogenic; PLPV, pathogenic or likely pathogenic variant; AFR, African/African-American; AMR, Latino/Admixed American; ASJ, Ashekenazi Jewish; EAS, East Asian; FIN, Finnish; NFE, Non-Finnish European; SAS, South Asian
Ch	Position	Variant detected	Variant type	Clinvar†			ACMG evidences‡	PMID	ACMG Classification‡	Global population in gnomAD§				AF of heterozygous PLPV by population in gnomAD§
				Variation ID	Classification	No. of gold stars				Allele count	Allele No.	AF of heterozygous PLPV	Homozygous count	AFR	AMR	ASJ	EAS	FIN	NFE	SAS
19	17983150	NM_000453.3:c.22G>T, (p.Glu8Ter)	stop_gained	None	NA	NA	PVS1, PM2		LP	1	199784	5.00541e-06	0	0	0	0	0	0	1.16209e-05	0
19	17983165	NM_000453.3:c.37G>T, (p.Gly13Ter)	stop_gained	None	NA	NA	PVS1, PM2		LP	1	210218	4.75697e-06	0	0	0	0	0	0	1.09118e-05	0
19	17983235	NM_000453.3:c.109delG, (p.Ala37LeufsTer60)	frameshift_variant	None	NA	NA	PVS1, PM2		LP	1	240024	4.16625e-06	0	0	0	0	0	0	0	0
19	17985329	NM_000453.3:c.451dupG, (p.Ala151GlyfsTer41)	frameshift_variant	None	NA	NA	PVS1, PM2		LP	1	251442	3.97706e-06	0	0	0	0	0	0	8.79275e-06	0
19	17985347	NM_000453.3:c.470delA, (p.Asn157ThrfsTer3)	frameshift_variant	None	NA	NA	PVS1, PM2		LP	1	251454	3.97687e-06	0	0	0	0	5.43656e-05	0	0	0
19	17985541	NM_000453.3:c.543+1G>T	splice_donor_variant	None	NA	NA	PVS1, PM2		LP	1	251114	3.98226e-06	0	0	2.89302e-05	0	0	0	0	0
19	17986869	NM_000453.3:c.652C>T, (p.Gln218Ter)	stop_gained	None	NA	NA	PVS1, PM2		LP	10	251352	3.97848e-05	0	0	0	0	0.000489396	0	0	0
19	17988632	NM_000453.3:c.799C>G, (p.Gln267Glu)	missense_variant	7666	P	None¶	PS3, PM2, PM3, PP3	9486973, 14734652	P	22	282834	7.77841e-05	0	0	0.000253965	0.000964506	0	0	2.32274e-05	0
19	17988903	NM_000453.3:c.969+1G>A	splice_donor_variant	None	NA	NA	PVS1, PM2		LP	1	248718	4.02062e-06	0	0	0	0	5.43833e-05	0	0	0
19	17992770	NM_000453.3:c.1060A>C, (p.Thr354Pro)	missense_variant	7664	P	None¶	PS3, PM2, PM3, PP1, PP3	9398697, 9657379, 9814502, 9709973, 9171822	P	3	251170	1.19441e-05	0	0	0	0	0.000163114	0	0	0
19	17992957	NM_000453.3:c.1172-1G>C	splice_acceptor_variant	None	NA	NA	PVS1, PM2		LP	1	251442	3.97706e-06	0	0	0	0	5.43656e-05	0	0	0
19	17992969	NM_000453.3:c.1183G>A, (p.Gly395Arg)	missense_variant	7670	P	None¶	PS3, PM2, PP1_Strong, PP3	10487695, 12145342	P	13	282798	4.59692e-05	0	4.00769e-05	0	0	0	0	9.2921e-05	0
19	17994566	NM_000453.3:c.1321_1327delAACACAC, (p.Asn441ArgfsTer7)	frameshift_variant	None	NA	NA	PVS1, PM2		LP	2	246572	8.11122e-06	0	0	0	0	0	0	0	6.53381e-05
19	17994663	NM_000453.3:c.1336delC, (p.Leu446SerfsTer4)	frameshift_variant	None	NA	NA	PVS1, PM2		LP	1	209974	4.76249e-06	0	0	0	0	0	0	0	3.50385e-05
19	17994668	NM_000453.3:c.1340dupC, (p.Leu449ThrfsTer54)	frameshift_variant	None	NA	NA	PVS1, PM2		LP	1	201248	4.96899e-06	0	0	0	0.000111383	0	0	0	0
19	17999159	NM_000453.3:c.1546C>T, (p.Arg516Ter)	stop_gained	None	NA	NA	PVS1, PM2		LP	3	251406	1.19329e-05	0	0	0	0	0	0	2.63699e-05	0
19	17999206	NM_000453.3:c.1593C>G, (p.Tyr531Ter)	stop_gained	7667	P	None¶	PVS1, PM2	9486973, 10902780	P	14	251370	5.56948e-05	0	0	0.000404718	0	0	0	0	0
19	18001722	NM_000453.3:c.1682delG, (p.Gly561AspfsTer143)	frameshift_variant	None	NA	NA	PVS1, PM2		LP	2	249740	8.00833e-06	0	0	0	0	0	0	0	6.53253e-05

## Sheet: Table S2
Supplementary table 2. Pathogenic or likely pathogenic variants in TPO gene
†Clinvar (https://www.ncbi.nlm.nih.gov/clinvar/), accessed on 31 March 2021.
‡Genetic variant classification according to the 2015 ACMG/AMP standards and guidelines (Richards et al., Genet Med 17:405-24, 2015) and Sequence Variant Interpretation (SVI) general recommendations by ClinGen (https://clinicalgenome.org/working-groups/sequence-variant-interpretation/)
§gnomAD v.2.1.1 (https://gnomad.broadinstitute.org/)
¶No assertion criteria provided in Clinvar
Abbreviations: Ch, Chromosome; AF, Allele frequency; NA, Not applicable; P, Pathogenic; LP, Likely pathogenic; PLPV, pathogenic or likely pathogenic variant; AFR, African/African-American; AMR, Latino/Admixed American; ASJ, Ashekenazi Jewish; EAS, East Asian; FIN, Finnish; NFE, Non-Finnish European; SAS, South Asian
Ch	Position	Variant detected	Variant type	Clinvar†			ACMG evidences‡	PMID	ACMG Classification‡	Global population in gnomAD§				AF of heterozygous PLPV by population in gnomAD§
				Variation ID	Classification	No. of gold stars				Allele count	Allele No.	AF of heterozygous PLPV	Homozygous count	AFR	AMR	ASJ	EAS	FIN	NFE	SAS
2	1418210	NM_001206744.2:c.31_50dup, (p.Glu17AspfsTer77)	frameshift_variant	None	NA	NA	PVS1, PM2, PM3_Supporting	8027236	P	5	251150	1.99084e-05	0	0	0	0	0	0	4.40133e-05	0
2	1418251	NM_001206744.2:c.71C>A, (p.Ser24Ter)	stop_gained	None	NA	NA	PVS1, PM2		LP	1	251206	3.9808e-06	0	0	0	0	0	0	8.80142e-06	0
2	1426855	NM_001206744.2:c.136dupA, (p.Ser46LysfsTer36)	frameshift_variant	None	NA	NA	PVS1, PM2		LP	1	251230	3.98042e-06	0	0	2.89134e-05	0	0	0	0	0
2	1426902	NM_001206744.2:c.179+1G>A	splice_donor_variant	None	NA	NA	PVS1, PM2		LP	1	250316	3.99495e-06	0	0	0	0	0	0	8.82753e-06	0
2	1437244	NM_001206744.2:c.214C>T, (p.Gln72Ter)	stop_gained	1028337	P	One	PVS1, PM2		LP	1	251484	3.9764e-06	0	6.15157e-05	0	0	0	0	0	0
2	1437295	NM_001206744.2:c.265C>T, (p.Arg89Ter)	stop_gained	None	NA	NA	PVS1, PM2		LP	2	251484	7.95279e-06	0	0	0	0	0	0	1.75806e-05	0
2	1437333	NM_001206744.2:c.307delA, (p.Arg103GlufsTer5)	frameshift_variant	None	NA	NA	PVS1, PM2		LP	1	251428	3.97728e-06	0	0	0	9.92063e-05	0	0	0	0
2	1437352	NM_001206744.2:c.322A>T, (p.Lys108Ter)	stop_gained	None	NA	NA	PVS1, PM2		LP	1	251296	3.97937e-06	0	6.15309e-05	0	0	0	0	0	0
2	1440022	NM_001206744.2:c.350-2A>C	splice_acceptor_variant	None	NA	NA	PVS1, PM2		LP	1	251486	3.97636e-06	0	0	0	0	0	0	8.79013e-06	0
2	1440060	NM_001206744.2:c.387delC, (p.Asn129LysfsTer80)	frameshift_variant	585086	Not provided	None¶	PVS1, PM2, PP1	9790453, 29790453, 17547680, 12938097	P	15	251494	5.96436e-05	0	0	5.78168e-05	0.00119048	0	0	8.78982e-06	0
2	1440088	NM_001206744.2:c.419dupC, (p.Cys142MetfsTer41)	frameshift_variant	None	NA	NA	PVS1, PM2		LP	1	251486	3.97636e-06	0	0	2.89084e-05	0	0	0	0	0
2	1440088	NM_001206744.2:c.419delC, (p.Pro140GlnfsTer69)	frameshift_variant	None	NA	NA	PVS1, PM2		LP	1	251486	3.97636e-06	0	0	0	0	0	0	8.79013e-06	0
2	1440112	NM_001206744.2:c.438C>A, (p.Cys146Ter)	stop_gained	None	NA	NA	PVS1, PM2		LP	1	251494	3.97624e-06	0	0	0	0	0	0	8.78966e-06	0
2	1442587	NM_001206744.2:c.483-1G>A	splice_acceptor_variant	None	NA	NA	PVS1, PM2		LP	9	141918	6.34169e-05	0	0	0	0	0	0.000464612	3.74223e-05	0
2	1442587	NM_001206744.2:c.483-1G>C	splice_acceptor_variant	None	NA	NA	PVS1, PM2		LP	22	171552	0.000128241	0	0.0013344	4.03258e-05	0	0	0	1.47093e-05	0
2	1457506	NM_001206744.2:c.523C>T, (p.Arg175Ter)	stop_gained	None	NA	NA	PVS1, PM2		LP	1	251388	3.97791e-06	0	0	0	0	0	0	8.79554e-06	0
2	1457511	NM_001206744.2:c.528G>A, (p.Trp176Ter)	stop_gained	None	NA	NA	PVS1, PM2		LP	1	251390	3.97788e-06	0	0	0	0	0	0	8.79507e-06	0
2	1457548	NM_001206744.2:c.565C>T, (p.Arg189Ter)	stop_gained	None	NA	NA	PVS1, PM2		LP	1	251340	3.97867e-06	0	0	0	0	0	0	8.79817e-06	0
2	1457558	NM_001206744.2:c.579delC, (p.Gly194AlafsTer15)	frameshift_variant	None	NA	NA	PVS1, PM2		LP	1	251296	3.97937e-06	0	0	2.89134e-05	0	0	0	0	0
2	1457574	NM_001206744.2:c.591C>A, (p.Tyr197Ter)	stop_gained	None	NA	NA	PVS1, PM2		LP	1	251216	3.98064e-06	0	0	0	0	0	0	0	3.26627e-05
2	1457596	NM_001206744.2:c.612+1G>A	splice_donor_variant	None	NA	NA	PVS1, PM2		LP	1	250954	3.98479e-06	0	0	0	0	0	0	8.8171e-06	0
2	1459847	NM_001206744.2:c.613-1G>A	splice_acceptor_variant	None	NA	NA	PVS1_Strong, PM2		LP	1	250396	3.99367e-06	0	6.18735e-05	0	0	0	0	0	0
2	1459897	NM_001206744.2:c.664_665delGA, (p.Asp222Ter)	frameshift_variant	None	NA	NA	PVS1, PM2		LP	1	251334	3.97877e-06	0	0	0	9.93049e-05	0	0	0	0
2	1459904	NM_001206744.2:c.670_672delGAC, (p.Asp224del)	inframe_deletion	None	NA	NA	PM2, PM3, PM4, PP3	25564141, 28867693	LP	15	251342	5.96796e-05	0	0	0	0	0.000815483	0	0	0
2	1459961	NM_001206744.2:c.728dupT, (p.Thr244HisfsTer15)	frameshift_variant	None	NA	NA	PVS1, PM2		LP	1	251410	3.97757e-06	0	0	0	0	0	0	8.79384e-06	0
2	1460031	NM_001206744.2:c.796C>T, (p.Gln266Ter)	stop_gained	None	NA	NA	PVS1, PM2		LP	2	251294	7.95881e-06	0	0	0	0	0	0	1.75994e-05	0
2	1460052	NM_001206744.2:c.817C>T, (p.Gln273Ter)	stop_gained	None	NA	NA	PVS1, PM2		LP	1	250918	3.98537e-06	0	6.17436e-05	0	0	0	0	0	0
2	1460055	NM_001206744.2:c.819+1G>T	splice_donor_variant	None	NA	NA	PVS1_Strong, PM2		LP	1	250740	3.98819e-06	0	0	2.89603e-05	0	0	0	0	0
2	1480857	NM_001206744.2:c.820-1G>A	splice_acceptor_variant	None	NA	NA	PVS1_Strong, PM2		LP	1	227796	4.38989e-06	0	0	0	0	5.72213e-05	0	0	0
2	1480981	NM_001206744.2:c.943C>T, (p.Gln315Ter)	stop_gained	None	NA	NA	PVS1, PM2		LP	1	239786	4.17039e-06	0	0	0	0	0	0	0	3.40553e-05
2	1481028	NM_001206744.2:c.990T>G, (p.Tyr330Ter)	stop_gained	None	NA	NA	PVS1, PM2		LP	1	233120	4.28964e-06	0	0	0	0	0	0	0	3.49846e-05
2	1481077	NM_001206744.2:c.1039G>T, (p.Glu347Ter)	stop_gained	None	NA	NA	PVS1, PM2		LP	2	192320	1.03993e-05	0	0	0	0.000225276	0	0	0	0
2	1481059	NM_001206744.2:c.1021C>T, (p.Arg341Trp)	missense_variant	None	NA	NA	PS1, PM2, PP3	21900383	LP	3	239440	1.25292e-05	0	0	0	0	0	0	2.81553e-05	0
2	1481215	NM_001206744.2:c.1177G>T, (p.Gly393Ter)	stop_gained	None	NA	NA	PVS1, PM2		LP	1	31314	3.19346e-05	0	0	0	0	0	0	6.49266e-05	0
2	1481219	NM_001206744.2:c.1184_1187dupGCCG, (p.Ala397ProfsTer76)	frameshift_variant	429301	P	Two	PVS1, PM2, PM3_Strong, PP1	30240412, 27373559, 27617131, 23512414, 17468186, 15745925, 1401057	P	80	151866	0.00052678	0	0	0.000369731	0	0	0.00156189	0.000921922	0
2	1481276	NM_001206744.2:c.1239delG, (p.Glu413AspfsTer38)	frameshift_variant	None	NA	NA	PVS1, PM2		LP	1	31302	3.19468e-05	0	0	0	0	0	0	6.49942e-05	0
2	1481299	NM_001206744.2:c.1261_1262insCTCGTGTGGGTGCGCAGCA, (p.Leu421ProfsTer57)	frameshift_variant	None	NA	NA	PVS1, PM2		LP	1	128748	7.76711e-06	0	0	0	0	0	0	2.11006e-05	0
2	1481341	NM_001206744.2:c.1303C>T, (p.Gln435Ter)	stop_gained	None	NA	NA	PVS1, PM2		LP	1	133692	7.47988e-06	0	0	0	0	0	0	0	0
2	1488386	NM_001206744.2:c.1357T>G, (p.Tyr453Asp)	missense_variant	4044	P	Two	PS3, PM2, PM3_Very strong, PP1, PP3	9024270, 27525530, 16684826, 7550241	P	28	282040	9.92767e-05	0	0	0	0	0	0	0.000218075	0
2	1488506	NM_001206744.2:c.1477G>A, (p.Gly493Ser)	missense_variant	None	NA	NA	PM2, PM3_Strong, PP1_Strong, PP3	22093430, 17381485, 21490078, 14796805	P	14	251336	5.57023e-05	0	0	8.67403e-05	0	0	0	9.67867e-05	0
2	1488554	NM_001206744.2:c.1525C>T, (p.Gln509Ter)	stop_gained	None	NA	NA	PVS1, PM2		LP	1	251162	3.98149e-06	0	0	0	0	0	0	8.81011e-06	0
2	1491613	NM_001206744.2:c.1618C>T, (p.Arg540Ter)	stop_gained	4042	P	One	PVS1, PM2, PM3, PP1_Strong	8964831, 26777044, 21490078, 20101889, 17381485	P	3	251466	1.193e-05	0	0	0	0	0	0	2.63727e-05	0
2	1491764	NM_001206744.2:c.1768+1G>A	splice_donor_variant	None	NA	NA	PVS1_Strong, PM2		LP	4	282606	1.4154e-05	0	0	0	0	0	0	3.09986e-05	0
2	1497572	NM_001206744.2:c.1769-2A>C	splice_acceptor_variant	None	NA	NA	PVS1, PM2		LP	1	31388	3.18593e-05	0	0	0	0	0	0	6.48677e-05	0
2	1497591	NM_001206744.2:c.1786G>T, (p.Glu596Ter)	stop_gained	None	NA	NA	PVS1, PM2		LP	10	251082	3.98276e-05	0	0	0	0	0	0	0	0.000326947
2	1497599	NM_001206744.2:c.1796delG, (p.Gly599AlafsTer11)	frameshift_variant	None	NA	NA	PVS1, PM2		LP	1	250946	3.98492e-06	0	0	0	0	0	0	8.81523e-06	0
2	1497683	NM_001206744.2:c.1878C>G, (p.Tyr626Ter)	stop_gained	None	NA	NA	PVS1, PM2		LP	1	251434	3.97719e-06	0	6.15309e-05	0	0	0	0	0	0
2	1497739	NM_001206744.2:c.1941_1951del, (p.Arg648ProfsTer17)	frameshift_variant	None	NA	NA	PVS1, PM2		LP	2	251390	7.95577e-06	0	0	0	0	0	0	1.7592e-05	0
2	1497748	NM_001206744.2:c.1943G>A, (p.Arg648Gln)	missense_variant	4048	P	None¶	PM2. PM3, PP1, PP3	10084596	LP	3	251376	1.19343e-05	0	6.15385e-05	0	0	0	0	1.75945e-05	0
2	1497755	NM_001206744.2:c.1954dupC, (p.Leu652ProfsTer17)	frameshift_variant	None	NA	NA	PVS1, PM2		LP	1	251328	3.97886e-06	0	0	0	0	0	0	8.80049e-06	0
2	1497758	NM_001206744.2:c.1954_1955delCT, (p.Leu652ValfsTer16)	frameshift_variant	None	NA	NA	PVS1, PM2		LP	3	251352	1.19355e-05	0	0	0	0	5.43656e-05	0	1.75982e-05	0
2	1497759	NM_001206744.2:c.1955dupT, (p.Phe653ValfsTer16)	frameshift_variant	4054	P	One	PVS1, PM2, PP1	18029453	P	3	282774	1.06092e-05	0	0	0	0	0	0	2.32385e-05	0
2	1497783	NM_001206744.2:c.1978C>G, (p.Gln660Glu)	missense_variant	4053	P/LP	Two	PS3, PM2, PM3, PP3	24482635, 18029453, 15745925, 10468986	LP	86	282544	0.000304377	1	8.01667e-05	0.00118537	0	0	0	0.000225012	0
2	1497783	NM_001206744.2:c.1978C>T, (p.Gln660Ter)	stop_gained	None	NA	NA	PVS1, PM2		LP	1	31394	3.18532e-05	0	0	0	0	0	0	6.48424e-05	0
2	1497799	NM_001206744.2:c.1994G>A, (p.Arg665Gln)	missense_variant	374344	P	None¶	PS3, PM2, PM3_Supporting, PP3	11916616, 32078117	LP	7	250664	2.79258e-05	0	0	0	0	0	0	1.77001e-05	0.000163313
2	1499760	NM_001206744.2:c.2007-1G>A	splice_acceptor_variant	None	NA	NA	PVS1, PM2		LP	1	249736	4.00423e-06	0	0	0	0	0	0	8.87973e-06	0
2	1499767	NM_001206744.2:c.2013G>A, (p.Trp671Ter)	stop_gained	None	NA	NA	PVS1, PM2		LP	1	250182	3.99709e-06	0	0	0	0	0	0	8.85504e-06	0
2	1499831	NM_001206744.2:c.2077C>T, (p.Arg693Trp)	missense_variant	4051	P	None¶	PM2, PM3, PP1, PP3	12843174, 11061528	LP	2	251222	7.96109e-06	0	0	0	0	0	0	1.76013e-05	0
2	1499949	NM_001206744.2:c.2195G>A, (p.Trp732Ter)	stop_gained	None	NA	NA	PVS1, PM2		LP	1	251158	3.98156e-06	0	0	0	0	5.43774e-05	0	0	0
2	1500365	NM_001206744.2:c.2218_2220delGAC, (p.Asp740del)	splice_acceptor_variant	None	NA	NA	PVS1, PM2		LP	1	251452	3.9769e-06	0	0	0	0	0	0	8.78966e-06	0
2	1500394	NM_001206744.2:c.2245delG, (p.Glu749ArgfsTer49)	frameshift_variant	None	NA	NA	PVS1, PM2		LP	1	251484	3.9764e-06	0	0	2.89084e-05	0	0	0	0	0
2	1500418	NM_001206744.2:c.2268dupT, (p.Glu757Ter)	frameshift_variant	4050	P	Two	PVS1, PM2, PM3, PP1_Strong	12213873	P	33	282882	0.000116656	0	0	0	0	0.00165397	0	0	0
2	1500462	NM_001206744.2:c.2311G>A, (p.Gly771Arg)	missense_variant	None	NA	NA	PS3, PM2, PM3, PP3	11916616	LP	3	251482	1.19293e-05	0	6.15157e-05	0	0	5.43656e-05	0	8.79044e-06	0
2	1500466	NM_001206744.2:c.2315A>G, (p.Tyr772Cys)	missense_variant	916543	LP	None¶	PM2, PM3, PP1, PP3	33298898	LP	1	251492	3.97627e-06	0	0	0	0	0	0	0	3.26627e-05
2	1500511	NM_001206744.2:c.2360G>A, (p.Trp787Ter)	stop_gained	None	NA	NA	PVS1, PM2		LP	1	251464	3.97671e-06	0	0	2.89084e-05	0	0	0	0	0
2	1507728	NM_001206744.2:c.2395G>A, (p.Glu799Lys)	missense_variant	4046	P	One	PS3, PM2, PM3_Strong, PP1, PP3	7550241, 17468186, 9024270, 10084596	P	2	251310	7.9583e-06	0	0	0	0	5.43774e-05	0	8.80049e-06	0
2	1507743	NM_001206744.2:c.2413delC, (p.His805ThrfsTer27)	frameshift_variant	None	NA	NA	PVS1, PM2		LP	1	251306	3.97921e-06	0	0	0	0	5.43715e-05	0	0	0
2	1507747	NM_001206744.2:c.2421dupC, (p.Cys808LeufsTer72)	frameshift_variant	None	NA	NA	PVS1, PM2		LP	8	279970	2.85745e-05	0	0.000121222	0	0	0	0	3.13485e-05	0
2	1507747	NM_001206744.2:c.2421delC, (p.Cys808AlafsTer24)	frameshift_variant	623380	P	One	PVS1, PM2		LP	4	248910	1.60701e-05	0	0	0	0	0	0	3.55973e-05	0
2	1507754	NM_001206744.2:c.2422delT, (p.Cys808AlafsTer24)	frameshift_variant	632332	P	Two	PVS1, PM2, PP1	27135621, 27173810, 30240412, 25241611, 15745925, 11061528	P	23	282790	8.13324e-05	0	4.00705e-05	2.82231e-05	0	5.01153e-05	0	0.000108426	0.000195976
2	1507802	NM_001206744.2:c.2469T>A, (p.Cys823Ter)	stop_gained	None	NA	NA	PVS1, PM2		LP	1	251454	3.97687e-06	0	0	0	0	0	0	0	3.26627e-05
2	1507825	NM_001206744.2:c.2492T>G, (p.Leu831Ter)	stop_gained	None	NA	NA	PVS1, PM2		LP	2	282836	7.07124e-06	0	4.00545e-05	0	0	0	0	7.74138e-06	0
2	1520714	NM_001206744.2:c.2578G>A, (p.Gly860Arg)	missense_variant	None	NA	NA	PS3, PM2, PM3	21900383, 22919382, 29790453, 31867598	LP	9	282248	3.18869e-05	0	0	5.64493e-05	0	0	0	3.88434e-05	6.53296e-05
2	1520749	NM_001206744.2:c.2613C>A, (p.Cys871Ter)	stop_gained	None	NA	NA	PVS1, PM2		LP	1	250598	3.99045e-06	0	0	0	0	0	0	8.83783e-06	0
2	1544346	NM_001206744.2:c.2619-12_2624del	splice_acceptor_variant	None	NA	NA	PVS1, PM2		LP	1	249606	4.00631e-06	0	0	0	0	0	0	8.85144e-06	0
2	1544366	NM_001206744.2:c.2619G>A, (p.Trp873Ter)	stop_gained	None	NA	NA	PVS1, PM2		LP	3	250656	1.19686e-05	0	6.15915e-05	0	0	0	0	1.76482e-05	0
2	1544403	NM_001206744.2:c.2658_2692dup, (p.Lys898ArgfsTer9)	frameshift_variant	None	NA	NA	PVS1, PM2		LP	1	250970	3.98454e-06	0	6.15915e-05	0	0	0	0	0	0
2	1544419	NM_001206744.2:c.2673_2692dup, (p.Lys898IlefsTer4)	frameshift_variant	None	NA	NA	PVS1, PM2		LP	15	282316	5.3132e-05	0	0	0	0	0	7.9713e-05	8.54462e-05	0
2	1544435	NM_001206744.2:c.2688C>A, (p.Cys896Ter)	stop_gained	None	NA	NA	PVS1, PM2		LP	10	282186	3.54376e-05	0	0.000401188	0	0	0	0	0	0

## Sheet: Table S3
Supplementary table 3. Pathogenic or likely pathogenic variants in TG gene
†Clinvar (https://www.ncbi.nlm.nih.gov/clinvar/), accessed on 31 March 2021.
‡Genetic variant classification according to the 2015 ACMG/AMP standards and guidelines (Richards et al., Genet Med 17:405-24, 2015) and Sequence Variant Interpretation (SVI) general recommendations by ClinGen (https://clinicalgenome.org/working-groups/sequence-variant-interpretation/)
§gnomAD v.2.1.1 (https://gnomad.broadinstitute.org/)
¶No assertion criteria provided in Clinvar
Abbreviations: Ch, Chromosome; AF, Allele frequency; NA, Not applicable; P, Pathogenic; LP, Likely pathogenic; PLPV, pathogenic or likely pathogenic variant; AFR, African/African-American; AMR, Latino/Admixed American; ASJ, Ashekenazi Jewish; EAS, East Asian; FIN, Finnish; NFE, Non-Finnish European; SAS, South Asian
Ch	Position	Variant detected	Variant type	Clinvar†			ACMG evidences‡	PMID	ACMG Classification‡	Global population in gnomAD§				AF of heterozygous PLPV by population in gnomAD§
				Variation ID	Classification	No. of gold stars				Allele count	Allele No.	AF of heterozygous PLPV	Homozygous count	AFR	AMR	ASJ	EAS	FIN	NFE	SAS
8	133879293	NM_003235.5:c.48G>A, (p.Trp16Ter)	stop_gained	915466	P	None¶	PVS1, PM2	33310921	P	1	228978	4.36723e-06	0	0	3.02517e-05	0	0	0	0	0
8	133880407	NM_003235.5:c.115G>T, (p.Glu39Ter)	stop_gained	None	NA	NA	PVS1, PM2		LP	2	251446	7.95399e-06	0	0	0	0	0	0	1.75858e-05	0
8	133880425	NM_003235.5:c.135delA, (p.Ala46GlnfsTer60)	frameshift_variant	None	NA	NA	PVS1, PM2		LP	1	31384	3.18634e-05	0	0	0	0	0	0	6.48508e-05	0
8	133882005	NM_003235.5:c.209delG, (p.Cys70SerfsTer36)	frameshift_variant	None	NA	NA	PVS1, PM2		LP	1	251218	3.98061e-06	0	0	0	0	0	0	0	3.26627e-05
8	133882007	NM_003235.5:c.211delT, (p.Trp71GlyfsTer35)	frameshift_variant	None	NA	NA	PVS1, PM2		LP	1	251218	3.98061e-06	0	0	0	0	0	0	8.80592e-06	0
8	133882072	NM_003235.5:c.274+1G>A	splice_donor_variant	None	NA	NA	PVS1, PM2		LP	2	250462	7.98524e-06	0	0	0	0	0	0	8.8358e-06	3.26776e-05
8	133882073	NM_003235.5:c.274+2T>G	splice_donor_variant	None	NA	NA	PVS1, PM2, PM3, PP1_Moderate	19837936, 27637299, 26777470	P	1	250556	3.99112e-06	0	0	0	0	5.43833e-05	0	0	0
8	133883613	NM_003235.5:c.295C>T, (p.Gln99Ter)	stop_gained	None	NA	NA	PVS1, PM2		LP	4	251486	1.59055e-05	0	0	0.000115634	0	0	0	0	0
8	133883619	NM_003235.5:c.301C>T, (p.Gln101Ter)	stop_gained	None	NA	NA	PVS1, PM2		LP	1	251494	3.97624e-06	0	0	2.89084e-05	0	0	0	0	0
8	133883671	NM_003235.5:c.355_358delCAGT, (p.Gln119ValfsTer47)	frameshift_variant	None	NA	NA	PVS1, PM2		LP	4	251494	1.5905e-05	0	0	0	0	0	0	3.51593e-05	0
8	133883718	NM_003235.5:c.400C>T, (p.Gln134Ter)	stop_gained	None	NA	NA	PVS1, PM2		LP	1	251466	3.97668e-06	0	0	2.89084e-05	0	0	0	0	0
8	133883734	NM_003235.5:c.416G>A, (p.Trp139Ter)	stop_gained	1031317	P	One	PVS1, PM2		LP	18	282824	5.65723e-05	1	0	0	0	0	0	0.000123887	0
8	133883734	NM_003235.5:c.422_423delTG, (p.Val141GlyfsTer24)	frameshift_variant	None	NA	NA	PVS1, PM2		LP	3	251440	1.19313e-05	0	0	0	0	0	0.000138607	0	0
8	133883793	NM_003235.5:c.475C>T, (p.Arg159Ter)	stop_gained	1028100	P	One	PVS1, PM2, PM3_Supporting	27525530	LP	9	250064	3.59908e-05	0	0	8.68458e-05	0	0	0	0	0.000196271
8	133885307	NM_003235.5:c.479G>C, (p.Cys160Ser)	missense_variant	450216	LP	One	PM1, PM2, PM3, PP3	27525530	LP	1	251324	3.97893e-06	0	0	0	0	0	0	8.79941e-06	0
8	133885387	NM_003235.5:c.563_564delAG, (p.Glu188ValfsTer18)	frameshift_variant	None	NA	NA	PVS1, PM2		LP	1	251408	3.9776e-06	0	0	2.89151e-05	0	0	0	0	0
8	133894107	NM_003235.5:c.639-1G>A	splice_acceptor_variant	None	NA	NA	PVS1, PM2		LP	1	251448	3.97697e-06	0	0	2.89084e-05	0	0	0	0	0
8	133894190	NM_003235.5:c.721C>T, (p.Gln241Ter)	stop_gained	None	NA	NA	PVS1, PM2		LP	1	251426	3.97731e-06	0	0	0	0	0	0	8.79306e-06	0
8	133894712	NM_003235.5:c.746-2A>G	splice_acceptor_variant	None	NA	NA	PVS1_Strong, PM2		LP	1	251486	3.97636e-06	0	0	0	0	0	0	8.79044e-06	0
8	133894834	NM_003235.5:c.866C>A, (p.Ser289Ter)	stop_gained	None	NA	NA	PVS1, PM2		LP	2	251492	7.95254e-06	0	0	0	0	0.000108731	0	0	0
8	133894854	NM_003235.5:c.886C>T, (p.Arg296Ter)	stop_gained	12695	P	Two	PVS1, PM3, PP1_Strong	9588493, 10404833, 14764776, 15769978, 20410234, 21128992, 23164529, 23164529	P	100	282884	0.000353502	0	0.000280314	0.000592584	0.00106075	0	3.98057e-05	0.000417995	3.26627e-05
8	133895127	NM_003235.5:c.959delG, (p.Arg320ProfsTer82)	frameshift_variant	None	NA	NA	PVS1, PM2		LP	1	251452	3.9769e-06	0	0	0	0	0	0	0	3.26627e-05
8	133895160	NM_003235.5:c.991C>T, (p.Gln331Ter)	stop_gained	None	NA	NA	PVS1, PM2		LP	1	251426	3.97731e-06	0	0	0	0	0	0	8.79291e-06	0
8	133895188	NM_003235.5:c.1021_1022insTCCG, (p.Ala341ValfsTer21)	frameshift_variant	None	NA	NA	PVS1, PM2		LP	1	31388	3.18593e-05	0	0	0	0	0	0	6.48088e-05	0
8	133895197	NM_003235.5:c.1029_1045dup, (p.Thr349ArgfsTer59)	frameshift_variant	None	NA	NA	PVS1, PM2		LP	4	251222	1.59222e-05	0	0	0	0	0	0	3.52137e-05	0
8	133898692	NM_003235.5:c.1076-1G>C	splice_acceptor_variant	548681	LP	None¶	PVS1_Strong, PM2		LP	1	251330	3.97883e-06	0	0	0	0	0	0	8.80065e-06	0
8	133898759	NM_003235.5:c.1143delC, (p.Tyr382ThrfsTer20)	frameshift_variant	12699	P	None¶	PVS1, PM2	12915634	LP	2	282800	7.07214e-06	0	0	0	0	0	0	1.54899e-05	0
8	133898815	NM_003235.5:c.1198A>T, (p.Arg400Ter)	stop_gained	None	NA	NA	PVS1, PM2		LP	1	251380	3.97804e-06	0	0	0	9.92457e-05	0	0	0	0
8	133898950	NM_003235.5:c.1333C>T, (p.Arg445Ter)	stop_gained	None	NA	NA	PVS1, PM2		LP	8	251098	3.18601e-05	0	0	0.00011566	0	5.44129e-05	0	2.64345e-05	0
8	133898964	NM_003235.5:c.1348delT, (p.Ser450ProfsTer29)	frameshift_variant	None	NA	NA	PVS1, PM2, PP1_Strong	19837936	P	16	282464	5.66444e-05	0	0	0	0	0.000802649	0	0	0
8	133898968	NM_003235.5:c.1351C>T, (p.Arg451Ter)	stop_gained	1031314	P	One	PVS1, PM2, PM3, PP1_Strong	22934199, 27525530, 19837936	P	4	251032	1.59342e-05	0	0	0	0	0.000163185	0	8.80669e-06	0
8	133899026	NM_003235.5:c.1411delC, (p.Leu471PhefsTer8)	frameshift_variant	None	NA	NA	PVS1, PM2		LP	1	31396	3.18512e-05	0	0	0.00117925	0	0	0	0	0
8	133899121	NM_003235.5:c.1504C>T, (p.Gln502Ter)	stop_gained	None	NA	NA	PVS1, PM2		LP	1	251214	3.98067e-06	0	0	0	0	5.43656e-05	0	0	0
8	133899386	NM_003235.5:c.1770delT, (p.Asp590GlufsTer6)	frameshift_variant	None	NA	NA	PVS1, PM2		LP	1	251370	3.9782e-06	0	0	0	0	0	0	8.79786e-06	0
8	133899423	NM_003235.5:c.1807delC, (p.Leu603SerfsTer37)	frameshift_variant	None	NA	NA	PVS1, PM2		LP	1	251346	3.97858e-06	0	0	0	0	0	0	8.79678e-06	0
8	133899433	NM_003235.5:c.1816C>T, (p.Gln606Ter)	stop_gained	None	NA	NA	PVS1, PM2		LP	1	251264	3.97988e-06	0	0	0	0	0	0	8.79832e-06	0
8	133899477	NM_003235.5:c.1861dupA, (p.Thr621AsnfsTer7)	frameshift_variant	None	NA	NA	PVS1, PM2		LP	1	247856	4.0346e-06	0	6.15991e-05	0	0	0	0	0	0
8	133899497	NM_003235.5:c.1882delG, (p.Asp628MetfsTer12)	frameshift_variant	None	NA	NA	PVS1, PM2		LP	1	244036	4.09776e-06	0	0	0	0	0	0	9.01632e-06	0
8	133899517	NM_003235.5:c.1900G>T, (p.Gly634Ter)	stop_gained	None	NA	NA	PVS1, PM2		LP	1	31394	3.18532e-05	0	0	0	0	0	0	6.48172e-05	0
8	133899528	NM_003235.5:c.1911G>A, (p.Trp637Ter)	stop_gained	None	NA	NA	PVS1, PM2, PP1	23949896	P	5	244948	2.04125e-05	0	0	0	0	0.000163292	0	1.80073e-05	0
8	133899543	NM_003235.5:c.1926G>A, (p.Trp642Ter)	stop_gained	None	NA	NA	PVS1, PM2		LP	1	246830	4.05137e-06	0	0	0	0	0	0	8.94951e-06	0
8	133899563	NM_003235.5:c.1947_1948delAA, (p.Arg650SerfsTer13)	frameshift_variant	None	NA	NA	PVS1, PM2		LP	1	249520	4.00769e-06	0	0	0	0	0	0	0	3.29794e-05
8	133899580	NM_003235.5:c.1963C>T, (p.Gln655Ter)	stop_gained	None	NA	NA	PVS1, PM2	27373559, 29275168	LP	37	281840	0.00013128	0	0	0	0	0	0.00139743	1.55598e-05	0
8	133899625	NM_003235.5:c.2008C>T, (p.Gln670Ter)	stop_gained	None	NA	NA	PVS1, PM2		LP	2	250852	7.97283e-06	0	0	0	0	0	0	0	6.53339e-05
8	133899742	NM_003235.5:c.2125G>T, (p.Glu709Ter)	stop_gained	None	NA	NA	PVS1, PM2		LP	1	31404	3.18431e-05	0	0	0	0	0	0	6.48088e-05	0
8	133899748	NM_003235.5:c.2131C>T, (p.Gln711Ter)	stop_gained	None	NA	NA	PVS1, PM2	16720658	LP	2	249106	8.02871e-06	0	0	0	0	0.000108731	0	0	0
8	133899777	NM_003235.5:c.2163delG, (p.Lys722SerfsTer76)	frameshift_variant	None	NA	NA	PVS1, PM2		LP	1	249034	4.01552e-06	0	0	2.89101e-05	0	0	0	0	0
8	133899794	NM_003235.5:c.2176+1G>C	splice_donor_variant	None	NA	NA	PVS1_Strong, PM2		LP	1	248924	4.01729e-06	0	0	0	0	0	0	8.98828e-06	0
8	133900363	NM_003235.5:c.2311C>T, (p.Gln771Ter)	stop_gained	None	NA	NA	PVS1, PM2	27525530	LP	9	282566	3.1851e-05	0	0	0	0	0	0	6.97923e-05	0
8	133900390	NM_003235.5:c.2338C>T, (p.Gln780Ter)	stop_gained	None	NA	NA	PVS1, PM2		LP	1	251098	3.98251e-06	0	0	0	0	5.44307e-05	0	0	0
8	133900411	NM_003235.5:c.2359C>T, (p.Arg787Ter)	stop_gained	None	NA	NA	PVS1, PM2, PM3_Supporting	23455760, 23164529	P	4	282510	1.41588e-05	0	4.00769e-05	2.82374e-05	0	5.02109e-05	0	7.7553e-06	0
8	133900435	NM_003235.5:c.2383C>T, (p.Gln795Ter)	stop_gained	None	NA	NA	PVS1, PM2		LP	1	251222	3.98054e-06	0	0	0	0	0	0	0	3.26755e-05
8	133900483	NM_003235.5:c.2431G>T, (p.Glu811Ter)	stop_gained	None	NA	NA	PVS1, PM2		LP	2	251212	7.9614e-06	0	0	5.78269e-05	0	0	0	0	0
8	133900814	NM_003235.5:c.2761+1G>T	splice_donor_variant	None	NA	NA	PVS1_Strong, PM2		LP	1	243640	4.10442e-06	0	6.36456e-05	0	0	0	0	0	0
8	133905972	NM_003235.5:c.2800_2806delCAGTTCA, (p.Gln934LeufsTer30)	frameshift_variant	None	NA	NA	PVS1, PM2		LP	1	251422	3.97738e-06	0	0	0	0	0	0	8.79152e-06	0
8	133906014	NM_003235.5:c.2842_2845dupAGTT, (p.Ser949Ter)	frameshift_variant	None	NA	NA	PVS1, PM2		LP	1	251424	3.97735e-06	0	0	0	9.93641e-05	0	0	0	0
8	133906036	NM_003235.5:c.2863G>T, (p.Glu955Ter)	stop_gained	None	NA	NA	PVS1, PM2		LP	1	251440	3.97709e-06	0	0	0	0	0	0	8.7909e-06	0
8	133906036	NM_003235.5:c.2864delA, (p.Glu955GlyfsTer11)	frameshift_variant	None	NA	NA	PVS1, PM2		LP	1	251440	3.97709e-06	0	0	0	0	5.43656e-05	0	0	0
8	133909947	NM_003235.5:c.3057delC, (p.Ala1020ProfsTer33)	frameshift_variant	None	NA	NA	PVS1, PM2		LP	1	251464	3.97671e-06	0	0	0	0	0	0	0	3.26627e-05
8	133910412	NM_003235.5:c.3140-2A>C	splice_acceptor_variant	None	NA	NA	PVS1_Strong, PM2		LP	1	230224	4.3436e-06	0	0	0	0	0	0	9.72952e-06	0
8	133911065	NM_003235.5:c.3241_3242delCG, (p.Arg1081AsnfsTer12)	frameshift_variant	None	NA	NA	PVS1, PM2		LP	2	282800	7.07214e-06	0	8.01089e-05	0	0	0	0	0	0
8	133911066	NM_003235.5:c.3241C>T, (p.Arg1081Ter)	stop_gained	None	NA	NA	PVS1, PM2		LP	8	282790	2.82895e-05	0	0	8.46644e-05	0	5.01605e-05	0	2.32281e-05	3.26776e-05
8	133911124	NM_003235.5:c.3303dupA, (p.Asp1102ArgfsTer81)	frameshift_variant	None	NA	NA	PVS1, PM2		LP	1	251324	3.97893e-06	0	0	0	0	0	0	8.79771e-06	0
8	133912510	NM_003235.5:c.3359C>A, (p.Ser1120Ter)	stop_gained	None	NA	NA	PVS1, PM2		LP	2	250242	7.99226e-06	0	0	0	0	0	0	1.7676e-05	0
8	133913656	NM_003235.5:c.3494_3497dupATGT, (p.Pro1167CysfsTer17)	frameshift_variant	None	NA	NA	PVS1, PM2		LP	1	251356	3.97842e-06	0	0	0	0	5.43774e-05	0	0	0
8	133918943	NM_003235.5:c.3647delC, (p.Pro1216ArgfsTer47)	frameshift_variant	None	NA	NA	PVS1, PM2		LP	1	251244	3.98019e-06	0	0	0	0	0	0	8.80406e-06	0
8	133918973	NM_003235.5:c.3677delG, (p.Gly1226ValfsTer37)	frameshift_variant	None	NA	NA	PVS1, PM2		LP	2	251402	7.95539e-06	0	0	0	0	0	0	0	0
8	133918980	NM_003235.5:c.3683dupC, (p.Ile1229AsnfsTer4)	frameshift_variant	None	NA	NA	PVS1, PM2		LP	1	251406	3.97763e-06	0	0	2.89101e-05	0	0	0	0	0
8	133919025	NM_003235.5:c.3727C>T, (p.Gln1243Ter)	stop_gained	None	NA	NA	PVS1, PM2		LP	2	282760	7.07314e-06	0	8.01732e-05	0	0	0	0	0	0
8	133919088	NM_003235.5:c.3790T>C, (p.Cys1264Arg)	missense_variant	None	NA	NA	PS3, PM2, PM3_Strong	31607114, 33581410, 16187918, 31751626, 15171721, 21900383	P	4	250794	1.59493e-05	0	0	0	0	0.000217723	0	0	0
8	133920454	NM_003235.5:c.3871C>T, (p.Gln1291Ter)	stop_gained	None	NA	NA	PVS1, PM2		LP	1	251298	3.97934e-06	0	6.15157e-05	0	0	0	0	0	0
8	133920472	NM_003235.5:c.3889C>T, (p.Gln1297Ter)	stop_gained	None	NA	NA	PVS1, PM2		LP	2	247728	8.07337e-06	0	0	0	0	0	0	1.7786e-05	0
8	133920587	NM_003235.5:c.4002+2T>C	splice_donor_variant	None	NA	NA	PVS1, PM2		LP	1	250842	3.98657e-06	0	0	0	0	0	0	0	3.26648e-05
8	133923620	NM_003235.5:c.4003-2A>G	splice_acceptor_variant	None	NA	NA	PVS1, PM2		LP	1	31392	3.18552e-05	0	0	0	0	0	0	6.4834e-05	0
8	133923625	NM_003235.5:c.4006A>T, (p.Lys1336Ter)	stop_gained	None	NA	NA	PVS1, PM2		LP	1	251490	3.9763e-06	0	0	0	0	0	0	8.79013e-06	0
8	133923676	NM_003235.5:c.4057C>T, (p.Gln1353Ter)	stop_gained	None	NA	NA	PVS1, PM2		LP	1	31392	3.18552e-05	0	0.000114837	0	0	0	0	0	0
8	133923779	NM_003235.5:c.4159+1G>A	splice_donor_variant	None	NA	NA	PVS1, PM2		LP	1	251446	3.977e-06	0	6.15157e-05	0	0	0	0	0	0
8	133925289	NM_003235.5:c.4164_4165delAG, (p.Arg1388SerfsTer63)	splice_acceptor_variant	None	NA	NA	PVS1, PM2		LP	1	251070	3.98295e-06	0	0	0	0	0	0	0	3.27161e-05
8	133925372	NM_003235.5:c.4242dupC, (p.Lys1415GlnfsTer37)	frameshift_variant	None	NA	NA	PVS1, PM2		LP	1	251446	3.977e-06	0	0	0	0	0	0	0	3.26627e-05
8	133925417	NM_003235.5:c.4286delA, (p.His1429ProfsTer20)	frameshift_variant	None	NA	NA	PVS1, PM2		LP	1	251472	3.97659e-06	0	0	0	0	0	4.61979e-05	0	0
8	133925492	NM_003235.5:c.4360C>T, (p.Gln1454Ter)	stop_gained	None	NA	NA	PVS1, PM2		LP	1	251156	3.98159e-06	0	0	0	0	0	0	8.81383e-06	0
8	133925509	NM_003235.5:c.4377C>A, (p.Cys1459Ter)	stop_gained	None	NA	NA	PVS1, PM2		LP	1	250652	3.9896e-06	0	0	0	0	0	0	8.84956e-06	0
8	133931772	NM_003235.5:c.4528+2T>C	splice_donor_variant	None	NA	NA	PVS1_Strong, PM2		LP	1	250702	3.9888e-06	0	6.15157e-05	0	0	0	0	0	0
8	133935642	NM_003235.5:c.4588C>T, (p.Arg1530Ter)	stop_gained	12691	P	One	PVS1, PM2, PP1_Strong	8325944, 9588493, 14764776, 17911408, 33692749, 20447071	P	26	282772	9.19469e-05	0	8.01346e-05	5.64398e-05	0	5.01303e-05	0	0.000147161	6.53296e-05
8	133935683	NM_003235.5:c.4629T>A, (p.Cys1543Ter)	stop_gained	None	NA	NA	PVS1, PM2		LP	1	251380	3.97804e-06	0	0	0	0	0	0	8.79724e-06	0
8	133935742	NM_003235.5:c.4688C>A, (p.Ser1563Ter)	stop_gained	None	NA	NA	PVS1, PM2		LP	1	250000	4e-06	0	0	0	0	0	0	8.89632e-06	0
8	133935754	NM_003235.5:c.4699+1G>A	splice_donor_variant	None	NA	NA	PVS1_Strong, PM2		LP	1	249192	4.01297e-06	0	6.1546e-05	0	0	0	0	0	0
8	133941351	NM_003235.5:c.4730C>G, (p.Ser1577Ter)	stop_gained	None	NA	NA	PVS1, PM2		LP	1	251406	3.97763e-06	0	6.15157e-05	0	0	0	0	0	0
8	133941395	NM_003235.5:c.4774A>T, (p.Lys1592Ter)	stop_gained	None	NA	NA	PVS1, PM2		LP	1	31400	3.18471e-05	0	0	0	0	0	0	6.48088e-05	0
8	133941430	NM_003235.5:c.4811dupT, (p.Leu1604PhefsTer25)	frameshift_variant	None	NA	NA	PVS1, PM2		LP	1	251412	3.97753e-06	0	0	0	0	0	0	0	3.26627e-05
8	133945809	NM_003235.5:c.4820G>T, (p.Cys1607Phe)	missense_variant	None	NA	NA	PM1, PM2, PM3	16720658	LP	3	251344	1.19358e-05	0	0	0	0	0.000163114	0	0	0
8	133947999	NM_003235.5:c.4933-2A>G	splice_acceptor_variant	None	NA	NA	PVS1, PM2		LP	1	31406	3.1841e-05	0	0	0	0	0	0	6.48088e-05	0
8	133948004	NM_003235.5:c.4936C>T, (p.Arg1646Ter)	stop_gained	None	NA	NA	PVS1, PM2		LP	1	251458	3.97681e-06	0	0	0	0	5.43774e-05	0	0	0
8	133948023	NM_003235.5:c.4955C>A, (p.Ser1652Ter)	stop_gained	None	NA	NA	PVS1, PM2		LP	1	251472	3.97659e-06	0	0	0	0	0	0	0	3.26669e-05
8	133948110	NM_003235.5:c.5041+1G>A	splice_donor_variant	None	NA	NA	PVS1, PM2		LP	1	251270	3.97978e-06	0	0	0	0	5.4401e-05	0	0	0
8	133953669	NM_003235.5:c.5115C>G, (p.Tyr1705Ter)	stop_gained	None	NA	NA	PVS1, PM2		LP	1	251488	3.97633e-06	0	6.15157e-05	0	0	0	0	0	0
8	133953726	NM_003235.5:c.5173delC, (p.Leu1725PhefsTer28)	frameshift_variant	None	NA	NA	PVS1, PM2		LP	2	251478	7.95298e-06	0	0	5.78202e-05	0	0	0	0	0
8	133953738	NM_003235.5:c.5184C>A, (p.Cys1728Ter)	stop_gained	208619	P	One	PVS1, PM2		LP	26	251462	0.000103395	0	0	2.89101e-05	0.00188492	0	0	2.63746e-05	0
8	133953770	NM_003235.5:c.5221_5222delCA, (p.Gln1741GlyfsTer20)	frameshift_variant	None	NA	NA	PVS1, PM2		LP	1	251416	3.97747e-06	0	0	0	0	0	0	0	3.26648e-05
8	133961037	NM_003235.5:c.5252delT, (p.Leu1751CysfsTer2)	frameshift_variant	None	NA	NA	PVS1, PM2		LP	1	251420	3.97741e-06	0	0	2.89084e-05	0	0	0	0	0
8	133961048	NM_003235.5:c.5261C>G, (p.Ser1754Ter)	stop_gained	None	NA	NA	PVS1, PM2		LP	5	251430	1.98863e-05	0	0	0	0	0.000217462	0	0	3.26627e-05
8	133961071	NM_003235.5:c.5287_5302del, (p.Lys1763ProfsTer13)	frameshift_variant	None	NA	NA	PVS1, PM2		LP	2	282786	7.07249e-06	0	4.00769e-05	0	0	0	0	7.74425e-06	0
8	133961173	NM_003235.5:c.5386C>T, (p.Gln1796Ter)	stop_gained	None	NA	NA	PVS1, PM2	20447071	LP	6	282512	2.1238e-05	0	0.000120202	0	0	0	0	1.54861e-05	0
8	133961176	NM_003235.5:c.5389G>T, (p.Glu1797Ter)	stop_gained	None	NA	NA	PVS1, PM2		LP	1	251068	3.98298e-06	0	0	0	0	0	0	0	0
8	133961187	NM_003235.5:c.5401delA, (p.Ser1801ValfsTer2)	frameshift_variant	None	NA	NA	PVS1, PM2		LP	1	250718	3.98854e-06	0	0	2.89084e-05	0	0	0	0	0
8	133978927	NM_003235.5:c.5672dupT, (p.Trp1892MetfsTer38)	frameshift_variant	None	NA	NA	PVS1, PM2		LP	4	250758	1.59516e-05	0	0	0	0	0	0	3.53538e-05	0
8	133978943	NM_003235.5:c.5686+1G>T	splice_donor_variant	684547	Not provided	None¶	PVS1_Moderate, PM2, PM3_Supporting, PP1_Moderate	7593451, 11484898, 18631008, 19509106	LP	2	250486	7.98448e-06	0	0	5.78771e-05	0	0	0	0	0
8	133980065	NM_003235.5:c.5713C>T, (p.Gln1905Ter)	stop_gained	None	NA	NA	PVS1, PM2		LP	1	31406	3.1841e-05	0	0.000114732	0	0	0	0	0	0
8	133980162	NM_003235.5:c.5813delG, (p.Gly1938AlafsTer4)	frameshift_variant	None	NA	NA	PVS1, PM2		LP	1	250672	3.98928e-06	0	0	0	0	5.4484e-05	0	0	0
8	133980206	NM_003235.5:c.5856delG, (p.Lys1953ArgfsTer9)	frameshift_variant	None	NA	NA	PVS1, PM2		LP	1	249914	4.00138e-06	0	0	0	0	0	0	8.87721e-06	0
8	133981702	NM_003235.5:c.5864-1G>A	splice_acceptor_variant	None	NA	NA	PVS1, PM2		LP	2	251170	7.96273e-06	0	0	0	0	0	0	1.76047e-05	0
8	133981734	NM_003235.5:c.5895C>A, (p.Tyr1965Ter)	stop_gained	None	NA	NA	PVS1, PM2		LP	2	251364	7.95659e-06	0	0	0	0	0	0	8.79647e-06	0
8	133981772	NM_003235.5:c.5934_5941del, (p.Arg1979SerfsTer5)	frameshift_variant	None	NA	NA	PVS1, PM2		LP	1	251424	3.97735e-06	0	0	0	0	0	0	8.79353e-06	0
8	133981815	NM_003235.5:c.5975+1G>A	splice_donor_variant	None	NA	NA	PVS1, PM2		LP	1	251264	3.97988e-06	0	0	0	0	0	0	8.80111e-06	0
8	133981816	NM_003235.5:c.5975+2T>C	splice_donor_variant	None	NA	NA	PVS1, PM2		LP	1	251262	3.97991e-06	0	0	0	0	0	0	8.80204e-06	0
8	133984037	NM_003235.5:c.5976-2A>C	splice_acceptor_variant	None	NA	NA	PVS1, PM2		LP	1	31382	3.18654e-05	0	0.000114837	0	0	0	0	0	0
8	133984055	NM_003235.5:c.5992C>T, (p.Arg1998Ter)	stop_gained	None	NA	NA	PVS1, PM2		LP	1	251332	3.9788e-06	0	6.15157e-05	0	0	0	0	0	0
8	133984119	NM_003235.5:c.6055+1G>A	splice_donor_variant	None	NA	NA	PVS1, PM2		LP	2	251238	7.96058e-06	0	0	0	0	0	0	1.76084e-05	0
8	133984973	NM_003235.5:c.6186G>A, (p.Trp2062Ter)	stop_gained	None	NA	NA	PVS1, PM2		LP	1	251382	3.97801e-06	0	0	0	0	0	0	8.79678e-06	0
8	134024262	NM_003235.5:c.6379C>T, (p.Arg2127Ter)	stop_gained	None	NA	NA	PVS1, PM2		LP	4	251346	1.59143e-05	0	0	0	0	5.43656e-05	0	8.80018e-06	3.26627e-05
8	134025904	NM_003235.5:c.6457A>T, (p.Arg2153Ter)	stop_gained	None	NA	NA	PVS1, PM2		LP	1	251442	3.97706e-06	0	0	0	0	0	0	8.79198e-06	0
8	134025945	NM_003235.5:c.6500_6540dup, (p.Thr2181CysfsTer83)	frameshift_variant	None	NA	NA	PVS1, PM2		LP	1	251242	3.98023e-06	0	0	0	0	0	0	8.79337e-06	0
8	134025964	NM_003235.5:c.6517C>T, (p.Arg2173Ter)	stop_gained	None	NA	NA	PVS1, PM2		LP	2	250630	7.97989e-06	0	6.15309e-05	0	9.92654e-05	0	0	0	0
8	134025995	NM_003235.5:c.6549delC, (p.Tyr2184ThrfsTer66)	frameshift_variant	None	NA	NA	PVS1, PM2		LP	3	280024	1.07134e-05	0	8.02182e-05	2.8263e-05	0	0	0	0	0
8	134030025	NM_003235.5:c.6571_6572delCT, (p.Leu2191AlafsTer4)	frameshift_variant	None	NA	NA	PVS1, PM2		LP	1	251020	3.98375e-06	0	0	0	0	0	0	0	3.26627e-05
8	134030093	NM_003235.5:c.6634_6637dupAGGT, (p.Ser2213Ter)	frameshift_variant	None	NA	NA	PVS1, PM2		LP	1	251412	3.97753e-06	0	0	0	0	0	0	8.79538e-06	0
8	134030161	NM_003235.5:c.6701C>A, (p.Ala2234Asp)	missense_variant	988639	P	None¶	PS3, PM2, PM3_Strong, PP1 PP3	33581410, 17532758, 19509106, 18631008, 19169491	P	12	282682	4.24505e-05	0	0	5.64366e-05	0	0	0	7.75026e-05	0
8	134030185	NM_003235.5:c.6725G>A, (p.Arg2242His)	missense_variant	12700	P/LP	One	PS3, PM2, PM3_Strong, PP1_Strong, PP3	12915634, 20089614, 23035660, 19438905	P	2	251142	7.96362e-06	0	0	0	0	0	0	8.80949e-06	3.26627e-05
8	134030243	NM_003235.5:c.6782+1G>T	splice_donor_variant	None	NA	NA	PVS1, PM2		LP	2	248870	8.03632e-06	0	0	0	0	0	0	1.7876e-05	0
8	134031855	NM_003235.5:c.6791G>A, (p.Cys2264Tyr)	missense_variant	917855	LP	None¶	PM1, PM2, PM3_Supporting, PP3	33310921, 32025030	LP	3	251432	1.19317e-05	0	0	8.67303e-05	0	0	0	0	0
8	134031903	NM_003235.5:c.6844_6847delTTGT, (p.Leu2282IlefsTer61)	frameshift_variant	None	NA	NA	PVS1, PM2		LP	2	251480	7.95292e-06	0	0	2.89084e-05	0	0	0	0	3.26627e-05
8	134031941	NM_003235.5:c.6876+1G>A	splice_donor_variant	None	NA	NA	PVS1, PM2		LP	1	251428	3.97728e-06	0	0	0	0	0	0	0	3.26627e-05
8	134031941	NM_003235.5:c.6876+1G>T	splice_donor_variant	None	NA	NA	PVS1, PM2		LP	1	31406	3.1841e-05	0	0	0	0	0	0	0	0
8	134031942	NM_003235.5:c.6876+2T>A	splice_donor_variant	None	NA	NA	PVS1, PM2		LP	1	251432	3.97722e-06	0	0	0	0	5.43656e-05	0	0	0
8	134034365	NM_003235.5:c.7006C>T, (p.Arg2336Ter)	stop_gained	None	NA	NA	PVS1, PM2, PM3_Supporting	23164529, 22784463, 19438905, 27305979	P	4	251482	1.59057e-05	0	0	0	0	0	0	2.63722e-05	0
8	134034366	NM_003235.5:c.7007G>A, (p.Arg2336Gln)	missense_variant	12705	P	None¶	PM2, PM3, PP3	16477365, 29275168, 16720658, 31751626	LP	1	251480	3.97646e-06	0	0	0	0	0	0	8.7909e-06	0
8	134034396	NM_003235.5:c.7036+1G>T	splice_donor_variant	None	NA	NA	PVS1, PM2		LP	9	251468	3.57898e-05	0	0	0	0	0	0	7.91251e-05	0
8	134042140	NM_003235.5:c.7111C>T, (p.Arg2371Ter)	stop_gained	None	NA	NA	PVS1, PM2		LP	1	250242	3.99613e-06	0	0	0	0	0	0	8.88305e-06	0
8	134042152	NM_003235.5:c.7123G>A, (p.Gly2375Arg)	missense_variant	12703	P	None¶	PS3, PM2, PM3, PP3	17244789, 16187918, 28620499, 23035660	P	5	249726	2.00219e-05	0	0	0	0	0	0	1.78374e-05	9.80008e-05
8	134042269	NM_003235.5:c.7239+1G>A	splice_donor_variant	None	NA	NA	PVS1, PM2		LP	2	249152	8.02723e-06	0	0	0	0	0	0	0	6.53253e-05
8	134042269	NM_003235.5:c.7239+1G>C	splice_donor_variant	None	NA	NA	PVS1, PM2		LP	1	249152	4.01361e-06	0	0	0	0	5.43656e-05	0	0	0
8	134042269	NM_003235.5:c.7239+1G>T	splice_donor_variant	None	NA	NA	PVS1, PM2		LP	1	249152	4.01361e-06	0	0	0	0	0	0	8.97263e-06	0
8	134107288	NM_003235.5:c.7240G>T, (p.Gly2414Ter)	stop_gained	None	NA	NA	PVS1, PM2		LP	1	249882	4.00189e-06	0	0	0	0	0	4.61936e-05	0	0
8	134107336	NM_003235.5:c.7288C>T, (p.Gln2430Ter)	stop_gained	None	NA	NA	PVS1, PM2		LP	1	251182	3.98118e-06	0	6.15157e-05	0	0	0	0	0	0
8	134107378	NM_003235.5:c.7332_7333delGT, (p.Met2444IlefsTer20)	frameshift_variant	None	NA	NA	PVS1, PM2		LP	12	282836	4.24274e-05	0	0	0	0	0	0	7.74389e-06	0.000359289
8	134107453	NM_003235.5:c.7404+1G>A	splice_donor_variant	None	NA	NA	PVS1_Strong, PM2		LP	1	251346	3.97858e-06	0	0	0	0	0	0	0	3.26627e-05
8	134108482	NM_003235.5:c.7437G>A, (p.Trp2479Ter)	stop_gained	None	NA	NA	PVS1, PM2		LP	2	251422	7.95475e-06	0	0	0	0	0	0	1.75905e-05	0
8	134108485	NM_003235.5:c.7441_7442dupCC, (p.Val2482LeufsTer2)	frameshift_variant	None	NA	NA	PVS1, PM2		LP	1	251434	3.97719e-06	0	0	0	0	0	0	0	3.26627e-05
8	134108596	NM_003235.5:c.7553delA, (p.Asn2518ThrfsTer6)	frameshift_variant	None	NA	NA	PVS1, PM2		LP	1	251380	3.97804e-06	0	0	0	0	0	0	0	3.26648e-05
8	134108618	NM_003235.5:c.7572+1G>A	splice_donor_variant	None	NA	NA	PVS1_Strong, PM2		LP	1	251280	3.97962e-06	0	0	2.89151e-05	0	0	0	0	0
8	134125681	NM_003235.5:c.7588C>T, (p.Arg2530Ter)	stop_gained	None	NA	NA	PVS1, PM2		LP	1	251348	3.97855e-06	0	0	0	0	0	0	8.796e-06	0
8	134125714	NM_003235.5:c.7621C>T, (p.Gln2541Ter)	stop_gained	None	NA	NA	PVS1, PM2		LP	1	31298	3.19509e-05	0	0.000115128	0	0	0	0	0	0
8	134125763	NM_003235.5:c.7672delG, (p.Ala2558LeufsTer36)	frameshift_variant	None	NA	NA	PVS1, PM2		LP	1	251474	3.97655e-06	0	0	0	0	0	0	8.79075e-06	0
8	134128911	NM_003235.5:c.7813C>T, (p.Arg2605Ter)	stop_gained	None	NA	NA	PVS1, PM2		LP	5	282866	1.76762e-05	0	4.00577e-05	2.82167e-05	0	0	0	7.74138e-06	3.26627e-05
8	134128915	NM_003235.5:c.7820delA, (p.Asn2607ThrfsTer47)	frameshift_variant	None	NA	NA	PVS1, PM2		LP	1	251488	3.97633e-06	0	0	0	0	0	0	0	3.26627e-05
8	134144055	NM_003235.5:c.7863-1G>A	splice_acceptor_variant	None	NA	NA	PVS1_Strong, PM2		LP	1	251440	3.97709e-06	0	0	0	0	0	0	8.79152e-06	0
8	134144113	NM_003235.5:c.7920C>A, (p.Tyr2640Ter)	stop_gained	None	NA	NA	PVS1, PM2		LP	1	251420	3.97741e-06	0	0	0	0	5.43833e-05	0	0	0
8	134144132	NM_003235.5:c.7939G>T, (p.Glu2647Ter)	stop_gained	None	NA	NA	PVS1, PM2		LP	1	251446	3.977e-06	0	0	0	0	0	0	8.79275e-06	0
8	134144192	NM_003235.5:c.7997+2T>C	splice_donor_variant	None	NA	NA	PVS1_Strong, PM2		LP	1	251432	3.97722e-06	0	0	2.89084e-05	0	0	0	0	0
8	134145771	NM_003235.5:c.8057delC, (p.Pro2686LeufsTer25)	frameshift_variant	None	NA	NA	PVS1, PM2		LP	1	251454	3.97687e-06	0	0	2.89084e-05	0	0	0	0	0
8	134145783	NM_003235.5:c.8071delC, (p.Arg2691ValfsTer20)	frameshift_variant	None	NA	NA	PVS1, PM2		LP	1	251452	3.9769e-06	0	0	0	0	0	0	8.79183e-06	0
8	134145835	NM_003235.5:c.8119C>T, (p.Arg2707Ter)	stop_gained	None	NA	NA	PVS1, PM2	27108200, 26777470	LP	2	282764	7.07304e-06	0	4.00481e-05	0	0	5.01605e-05	0	0	0
8	134145838	NM_003235.5:c.8122C>T, (p.Gln2708Ter)	stop_gained	None	NA	NA	PVS1, PM2		LP	1	251346	3.97858e-06	0	0	0	0	0	0	0	3.26648e-05

## Sheet: Table S4
Supplementary table 4. Pathogenic or likely pathogenic variants in IYD gene
†Clinvar (https://www.ncbi.nlm.nih.gov/clinvar/), accessed on 31 March 2021.
‡Genetic variant classification according to the 2015 ACMG/AMP standards and guidelines (Richards et al., Genet Med 17:405-24, 2015) and Sequence Variant Interpretation (SVI) general recommendations by ClinGen (https://clinicalgenome.org/working-groups/sequence-variant-interpretation/)
§gnomAD v.2.1.1 (https://gnomad.broadinstitute.org/)
¶No assertion criteria provided in Clinvar
Abbreviations: Ch, Chromosome; AF, Allele frequency; NA, Not applicable; P, Pathogenic; LP, Likely pathogenic; PLPV, pathogenic or likely pathogenic variant; AFR, African/African-American; AMR, Latino/Admixed American; ASJ, Ashekenazi Jewish; EAS, East Asian; FIN, Finnish; NFE, Non-Finnish European; SAS, South Asian
Ch	Position	Variant detected	Variant type	Clinvar†			ACMG evidences‡	PMID	ACMG Classification‡	Global population in gnomAD§				AF of heterozygous PLPV by population in gnomAD§
				Variation ID	Classification	No. of gold stars				Allele count	Allele No.	AF of heterozygous PLPV	Homozygous count	AFR	AMR	ASJ	EAS	FIN	NFE	SAS
6	150690303	NM_203395.3:c.138delA, (p.Asp47ThrfsTer2)	frameshift_variant	None	NA	NA	PVS1, PM2		LP	1	251048	3.9833e-06	0	0	0	0	0	0	8.81461e-06	0
6	150690347	NM_203395.3:c.178+2T>G	splice_donor_variant	None	NA	NA	PVS1, PM2		LP	1	31352	3.18959e-05	0	0	0	0	0	0	6.48845e-05	0
6	150710500	NM_203395.3:c.191G>A, (p.Trp64Ter)	stop_gained	None	NA	NA	PVS1, PM2		LP	1	31404	3.18431e-05	0	0.000114784	0	0	0	0	0	0
6	150710506	NM_203395.3:c.198_199delAT, (p.Glu66AspfsTer6)	frameshift_variant	None	NA	NA	PVS1, PM2		LP	1	251270	3.97978e-06	0	0	0	0	0	0	8.80142e-06	0
6	150710509	NM_203395.3:c.200C>G, (p.Ser67Ter)	stop_gained	None	NA	NA	PVS1, PM2		LP	3	282658	1.06135e-05	0	0	0	0	0	3.98279e-05	0	0
6	150710570	NM_203395.3:c.262_263delAA, (p.Lys88GlufsTer7)	frameshift_variant	None	NA	NA	PVS1, PM2		LP	1	251376	3.9781e-06	0	0	0	0	0	0	0	3.26627e-05
6	150710610	NM_203395.3:c.301C>T, (p.Arg101Trp)	missense_variant	737	P	None¶	PS3, PM1, PM2, PM3_Supporting, PP3	18434651	P	12	251378	4.77369e-05	0	0	5.78168e-05	0	0	0	4.39831e-05	0.000130659
6	150710622	NM_203395.3:c.315_317delCAT, (p.Phe105_Ile106delinsLeu)	inframe_deletion	738	P	None¶	PS3, PM2, PM3_Supporting, PM4	18434651	P	31	282802	0.000109617	0	8.00961e-05	0	0	0	0	0.000216836	0
6	150710656	NM_203395.3:c.347T>C, (p.Ile116Thr)	missense_variant	739	P	None¶	PS3, PM2, PM3_Supporting, PP3	18434651	LP	2	251418	7.95488e-06	0	0	0	0	0	0	1.7588e-05	0
6	150710681	NM_203395.3:c.370+2T>C	splice_donor_variant	None	NA	NA	PVS1_Strong, PM2		LP	1	247158	4.04599e-06	0	0	0	0	0	0	8.93463e-06	0
6	150713480	NM_203395.3:c.371-1G>T	splice_acceptor_variant	None	NA	NA	PVS1, PM2		LP	1	250814	3.98702e-06	0	0	0	0	0	0	0	0
6	150713558	NM_203395.3:c.448C>T, (p.Arg150Ter)	stop_gained	None	NA	NA	PVS1, PM2		LP	2	251160	7.96305e-06	0	0	0	0	0	0	1.76283e-05	0
6	150713616	NM_203395.3:c.506G>A, (p.Trp169Ter)	stop_gained	None	NA	NA	PVS1, PM2		LP	2	250648	7.97932e-06	0	0	0	0	0	0	1.76878e-05	0
6	150715243	NM_203395.3:c.540_543delGATT, (p.Trp180Ter)	frameshift_variant	None	NA	NA	PVS1, PM2		LP	1	251372	3.97817e-06	0	0	0	0	0	0	8.79678e-06	0
6	150715247	NM_203395.3:c.545_546delAA, (p.Lys182ArgfsTer32)	frameshift_variant	None	NA	NA	PVS1, PM2		LP	1	251376	3.9781e-06	0	6.15157e-05	0	0	0	0	0	0
6	150715270	NM_203395.3:c.567delT, (p.Ile190PhefsTer2)	frameshift_variant	None	NA	NA	PVS1, PM2		LP	1	31396	3.18512e-05	0	0	0	0	0	0	6.48088e-05	0
6	150715322	NM_203395.3:c.624delA, (p.Val209Serfs*17)	frameshift_variant	None	NA	NA	PVS1, PM2		LP	8	282772	2.82913e-05	0	4.00737e-05	0	0	0	0	4.64727e-05	0
6	150715362	NM_203395.3:c.658G>A, (p.Ala220Thr)	missense_variant	740	P	None¶	PS3, PM2, PM3, PP1_Moderate	18765512, 2535972	P	12	282842	4.24265e-05	0	4.00513e-05	0	0	0	0	6.19444e-05	3.26648e-05
6	150719198	NM_203395.3:c.696delT, (p.Leu233Trpfs*2)	frameshift_variant	None	NA	NA	PVS1_Strong, PM2		LP	2	251336	7.95748e-06	0	0	0	0	0	0	1.76022e-05	0
6	150719200	NM_203395.3:c.698delT, (p.Leu233Argfs*2)	frameshift_variant	None	NA	NA	PVS1_Strong, PM2		LP	1	251348	3.97855e-06	0	0	0	0	5.43774e-05	0	0	0

## Sheet: Table S5
Supplementary table 5. Pathogenic or likely pathogenic variants in DUOXA2 gene
†Clinvar (https://www.ncbi.nlm.nih.gov/clinvar/), accessed on 31 March 2021.
‡Genetic variant classification according to the 2015 ACMG/AMP standards and guidelines (Richards et al., Genet Med 17:405-24, 2015) and Sequence Variant Interpretation (SVI) general recommendations by ClinGen (https://clinicalgenome.org/working-groups/sequence-variant-interpretation/)
§gnomAD v.2.1.1 (https://gnomad.broadinstitute.org/)
¶No assertion criteria provided in Clinvar
Abbreviations: Ch, Chromosome; AF, Allele frequency; NA, Not applicable; P, Pathogenic; LP, Likely pathogenic; PLPV, pathogenic or likely pathogenic variant; AFR, African/African-American; AMR, Latino/Admixed American; ASJ, Ashekenazi Jewish; EAS, East Asian; FIN, Finnish; NFE, Non-Finnish European; SAS, South Asian
Ch	Position	Variant detected	Variant type	Clinvar†			ACMG evidences‡	PMID	ACMG Classification‡	Global population in gnomAD§				AF of heterozygous PLPV by population in gnomAD§
				Variation ID	Classification	No. of gold stars				Allele count	Allele No.	AF of heterozygous PLPV	Homozygous count	AFR	AMR	ASJ	EAS	FIN	NFE	SAS
15	45406818	NM_207581.4:c.17dupG, (p.Val7ArgfsTer103)	frameshift_variant	None	NA	NA	PVS1, PM2		LP	2	250944	7.96991e-06	0	0	5.78771e-05	0	0	0	0	0
15	45406840	NM_207581.4:c.38dupA, (p.Pro14AlafsTer96)	frameshift_variant	None	NA	NA	PVS1, PM2		LP	1	251268	3.97981e-06	0	0	0	0	0	0	8.8022e-06	0
15	45406840	NM_207581.4:c.37C>T, (p.Gln13Ter)	stop_gained	None	NA	NA	PVS1, PM2		LP	1	251268	3.97981e-06	0	0	0	0	5.43774e-05	0	0	0
15	45406920	NM_207581.4:c.118dupC, (p.Leu40ProfsTer70)	frameshift_variant	None	NA	NA	PVS1, PM2		LP	3	251476	1.19296e-05	0	0	0	0	0	0	2.63727e-05	0
15	45406937	NM_207581.4:c.136delC, (p.Arg46ValfsTer10)	frameshift_variant	None	NA	NA	PVS1, PM2		LP	4	251478	1.5906e-05	0	0	0.000115634	0	0	0	0	0
15	45406951	NM_207581.4:c.147+1G>A	splice_donor_variant	None	NA	NA	PVS1_Strong, PM2		LP	4	251476	1.59061e-05	0	0	5.78168e-05	0	0	0	0	0
15	45406951	NM_207581.4:c.147+1G>C	splice_donor_variant	None	NA	NA	PVS1_Strong, PM2		LP	2	282884	7.07004e-06	0	8.00897e-05	0	0	0	0	0	0
15	45406951	NM_207581.4:c.147+1G>T	splice_donor_variant	None	NA	NA	PVS1_Strong, PM2		LP	2	251476	7.95305e-06	0	0	0	0	0	0	1.75818e-05	0
15	45406952	NM_207581.4:c.147+2T>C	splice_donor_variant	1033703	P	One	PVS1_Strong, PM2		LP	4	282866	1.4141e-05	0	0	0	0	0	0	3.0965e-05	0
15	45407966	NM_207581.4:c.148-29_150del	splice_acceptor_variant	None	NA	NA	PVS1, PM2		LP	1	31374	3.18735e-05	0	0.000114943	0	0	0	0	0	0
15	45408002	NM_207581.4:c.157delT, (p.Trp53GlyfsTer3)	frameshift_variant	None	NA	NA	PVS1, PM2		LP	1	250222	3.99645e-06	0	0	0	0	0	0	8.82145e-06	0
15	45408041	NM_207581.4:c.193_205+26del	splice_donor_variant	None	NA	NA	PVS1, PM2		LP	1	31320	3.19285e-05	0	0.00011526	0	0	0	0	0	0
15	45408343	NM_207581.4:c.227G>A, (p.Trp76Ter)	stop_gained	None	NA	NA	PVS1, PM2		LP	2	249354	8.02073e-06	0	0	0	0	0	0	8.83939e-06	3.2684e-05
15	45408387	NM_207581.4:c.276_282delAGCGCGC, (p.Ala93LeufsTer26)	frameshift_variant	None	NA	NA	PVS1, PM2		LP	2	249512	8.01565e-06	0	0	0	0	0	0	1.76625e-05	0
15	45408421	NM_207581.4:c.306dupC, (p.Val103ArgfsTer7)	frameshift_variant	None	NA	NA	PVS1, PM2		LP	2	280878	7.12053e-06	0	8.26788e-05	0	0	0	0	0	0
15	45408451	NM_207581.4:c.338_339delCA, (p.Thr113ArgfsTer12)	frameshift_variant	None	NA	NA	PVS1, PM2		LP	2	31376	6.3743e-05	0	0	0	0	0	0.000287853	0	0
15	45408457	NM_207581.4:c.340+1G>A	splice_donor_variant	None	NA	NA	PVS1_Strong, PM2		LP	4	280738	1.42482e-05	0	0.000165358	0	0	0	0	0	0
15	45408713	NM_207581.4:c.341-1G>C	splice_acceptor_variant	None	NA	NA	PVS1, PM2		LP	1	249152	4.01361e-06	0	6.47249e-05	0	0	0	0	0	0
15	45408731	NM_207581.4:c.359_360dupTG, (p.Asn121Ter)	frameshift_variant	None	NA	NA	PVS1, PM2		LP	1	249376	4.01001e-06	0	0	0	0	0	0	0	3.26776e-05
15	45408740	NM_207581.4:c.369dupC, (p.Ile124HisfsTer2)	frameshift_variant	None	NA	NA	PVS1, PM2		LP	1	249412	4.00943e-06	0	0	0	0	0	0	8.83673e-06	0
15	45408755	NM_207581.4:c.382G>T, (p.Glu128Ter)	stop_gained	None	NA	NA	PVS1, PM2		LP	4	249462	1.60345e-05	0	0	0	0	0	0	0	0.00013071
15	45408769	NM_207581.4:c.396G>A, (p.Trp132Ter)	stop_gained	None	NA	NA	PVS1, PM2		LP	1	249454	4.00876e-06	0	6.46078e-05	0	0	0	0	0	0
15	45408777	NM_207581.4:c.408_409delGA, (p.Asn137LeufsTer28)	frameshift_variant	None	NA	NA	PVS1, PM2		LP	1	249468	4.00853e-06	0	0	0	0	5.56297e-05	0	0	0
15	45408785	NM_207581.4:c.413dupA, (p.Tyr138Ter)	stop_gained	225344	P	One	PVS1, PM2, PM3_Supporting	23292166, 30154845, 27578510, 26709262	P	65	280864	0.000231429	0	0	0	0	0.00332651	0	0	0
15	45408792	NM_207581.4:c.421dupG, (p.Glu141GlyfsTer25)	frameshift_variant	None	NA	NA	PVS1, PM2		LP	1	249454	4.00876e-06	0	6.46245e-05	0	0	0	0	0	0
15	45408874	NM_207581.4:c.501C>A, (p.Cys167Ter)	stop_gained	917857	P	None¶	PVS1, PM2	33310921	P	1	249144	4.01374e-06	0	0	0	0	0	0	8.85206e-06	0
15	45408892	NM_207581.4:c.519C>A, (p.Tyr173Ter)	stop_gained	None	NA	NA	PVS1, PM2		LP	1	248966	4.01661e-06	0	0	2.89872e-05	0	0	0	0	0
15	45408910	NM_207581.4:c.537C>A, (p.Tyr179Ter)	stop_gained	None	NA	NA	PVS1, PM2		LP	1	248490	4.02431e-06	0	0	0	9.96214e-05	0	0	0	0
15	45408922	NM_207581.4:c.550delC, (p.Leu184TyrfsTer28)	frameshift_variant	None	NA	NA	PVS1, PM2		LP	1	247698	4.03717e-06	0	0	0	0	0	0	8.94374e-06	0
15	45408928	NM_207581.4:c.554+1G>T	splice_donor_variant	None	NA	NA	PVS1, PM2		LP	1	247332	4.04315e-06	0	0	0	0	0	0	0	0
15	45409332	NM_207581.4:c.600_601delGC, (p.Pro201GlyfsTer28)	frameshift_variant	None	NA	NA	PVS1, PM2		LP	1	236590	4.22672e-06	0	0	0	0	0	0	0	3.27675e-05
15	45409472	NM_207581.4:c.738C>G, (p.Tyr246Ter)	stop_gained	444	P	None¶	PVS1, PM2, PM3_Supporting	18042646	P	34	237622	0.000143084	0	0	0	0	0.00186125	0	9.30891e-06	0
15	45409487	NM_207581.4:c.753G>A, (p.Trp251Ter)	stop_gained	None	NA	NA	PVS1, PM2		LP	1	233068	4.29059e-06	0	0	0	0	0	0	9.52798e-06	0
15	45409505	NM_207581.4:c.769+2T>A	splice_donor_variant	None	NA	NA	PVS1_Strong, PM2		LP	1	224384	4.45665e-06	0	0	0	0	0	0	0	0

## Sheet: Table S6
Supplementary table 6. Pathogenic or likely pathogenic variants in DUOX2 gene
†Clinvar (https://www.ncbi.nlm.nih.gov/clinvar/), accessed on 31 March 2021.
‡Genetic variant classification according to the 2015 ACMG/AMP standards and guidelines (Richards et al., Genet Med 17:405-24, 2015) and Sequence Variant Interpretation (SVI) general recommendations by ClinGen (https://clinicalgenome.org/working-groups/sequence-variant-interpretation/)
§gnomAD v.2.1.1 (https://gnomad.broadinstitute.org/)
¶No assertion criteria provided in Clinvar
Abbreviations: Ch, Chromosome; AF, Allele frequency; NA, Not applicable; P, Pathogenic; LP, Likely pathogenic; PLPV, pathogenic or likely pathogenic variant; AFR, African/African-American; AMR, Latino/Admixed American; ASJ, Ashekenazi Jewish; EAS, East Asian; FIN, Finnish; NFE, Non-Finnish European; SAS, South Asian
Ch	Position	Variant detected	Variant type	Clinvar†			ACMG evidences‡	PMID	ACMG Classification‡	Global population in gnomAD§				AF of heterozygous PLPV by population in gnomAD§
				Variation ID	Classification	No. of gold stars				Allele count	Allele No.	AF of heterozygous PLPV	Homozygous count	AFR	AMR	ASJ	EAS	FIN	NFE	SAS
15	45386434	NM_001363711.2:c.4561G>T, (p.Gly1521Ter)	stop_gained	632236	US	One	PVS1_Strong, PM2	30154845, 32319661	LP	18	250112	7.19678e-05	0	0	0	0	0.00097858	0	0	0
15	45386443	NM_001363711.2:c.4552G>A, (p.Gly1518Ser)	missense_variant	None	NA	NA	PS3, PM2, PM3, PP1	20187165, 31030636, 33124651	LP	21	281258	7.46645e-05	0	4.00609e-05	0.000141084	0	5.01153e-05	0	0.000109732	0
15	45386759	NM_001363711.2:c.4524+1dupG	splice_donor_variant	None	NA	NA	PVS1_Strong, PM2		LP	32	280238	0.000114189	0	0.00125873	2.83978e-05	0	0	0	0	0
15	45386768	NM_001363711.2:c.4516delC, (p.His1506ThrfsTer17)	frameshift_variant	None	NA	NA	PVS1_Strong, PM2		LP	4	249658	1.60219e-05	0	0.000249345	0	0	0	0	0	0
15	45386881	NM_001363711.2:c.4404C>A, (p.Cys1468Ter)	stop_gained	None	NA	NA	PVS1, PM2		LP	1	250646	3.98969e-06	0	0	0	0	0	0	0	3.27033e-05
15	45387172	NM_001363711.2:c.4357C>T, (p.Gln1453Ter)	stop_gained	None	NA	NA	PVS1, PM2		LP	1	251450	3.97693e-06	0	0	2.89235e-05	0	0	0	0	0
15	45387229	NM_001363711.2:c.4300C>T, (p.Gln1434Ter)	stop_gained	None	NA	NA	PVS1, PM2		LP	1	251438	3.97712e-06	0	0	0	0	0	0	8.79152e-06	0
15	45387290	NM_001363711.2:c.4240-1G>C	splice_acceptor_variant	None	NA	NA	PVS1_Strong, PM2	27166716	LP	1	250696	3.98889e-06	0	0	0	0	0	0	8.82426e-06	0
15	45387633	NM_001363711.2:c.4239+2T>G	splice_donor_variant	None	NA	NA	PVS1_Strong, PM2		LP	1	251464	3.97671e-06	0	0	0	0	5.43656e-05	0	0	0
15	45387652	NM_001363711.2:c.4222C>T, (p.Gln1408Ter)	stop_gained	None	NA	NA	PVS1, PM2		LP	1	251476	3.97652e-06	0	0	0	0	0	0	0	3.26627e-05
15	45387721	NM_001363711.2:c.4152delA, (p.Gly1386AlafsTer34)	frameshift_variant	None	NA	NA	PVS1, PM2		LP	18	251482	7.15757e-05	0	0	0	0	0	0	0.000158217	0
15	45387756	NM_001363711.2:c.4081-29_4117del	splice_acceptor_variant	None	NA	NA	PVS1, PM2		LP	1	251470	3.97662e-06	0	0	0	0	0	0	8.79075e-06	0
15	45387786	NM_001363711.2:c.4087delC, (p.Asp1364MetfsTer56)	frameshift_variant	None	NA	NA	PVS1, PM2		LP	1	31400	3.18471e-05	0	0.000114758	0	0	0	0	0	0
15	45387794	NM_001363711.2:c.4081-1G>A	splice_acceptor_variant	None	NA	NA	PVS1_Strong, PM2		LP	5	251372	1.98908e-05	0	0	0	0	0	0	3.51914e-05	3.26627e-05
15	45388025	NM_001363711.2:c.4080+1G>T	splice_donor_variant	None	NA	NA	PVS1, PM2		LP	1	250464	3.99259e-06	0	0	0	0	0	0	8.84721e-06	0
15	45388032	NM_001363711.2:c.4074C>A, (p.Tyr1358Ter)	stop_gained	None	NA	NA	PVS1, PM2		LP	2	250684	0	1	0	0	0	0	0	0	0
15	45388205	NM_001363711.2:c.3901C>T, (p.Gln1301Ter)	stop_gained	None	NA	NA	PVS1, PM2		LP	8	251478	3.18119e-05	0	0	5.78168e-05	0	0	0	5.27463e-05	0
15	45389434	NM_001363711.2:c.3847+2T>C	splice_donor_variant	189228	LP	One	PVS1, PM2		LP	14	251222	5.57276e-05	0	0	0	0	0	0	0.000123263	0
15	45389451	NM_001363711.2:c.3832G>T, (p.Glu1278Ter)	stop_gained	None	NA	NA	PVS1, PM2		LP	1	251228	3.98045e-06	0	0	0	0	0	0	0	3.26627e-05
15	45389531	NM_001363711.2:c.3751delC, (p.Leu1251TrpfsTer13)	frameshift_variant	None	NA	NA	PVS1, PM2		LP	2	251400	7.95545e-06	0	0	0	0	0	0	1.7592e-05	0
15	45389571	NM_001363711.2:c.3711delC, (p.Tyr1238MetfsTer3)	frameshift_variant	None	NA	NA	PVS1, PM2		LP	2	251362	7.95665e-06	0	0	0	0	0	0	1.75939e-05	0
15	45389578	NM_001363711.2:c.3694-8_3704del	splice_acceptor_variant	None	NA	NA	PVS1, PM2		LP	2	251354	7.95691e-06	0	0	0	0	0	0	1.75948e-05	0
15	45389811	NM_001363711.2:c.3693+1G>T	splice_donor_variant	None	NA	NA	PVS1, PM2	32319661, 30154845, 31044655	P	32	282768	0.000113167	0	0	0	0	0.00160369	0	0	0
15	45389818	NM_001363711.2:c.3687T>A, (p.Tyr1229Ter)	stop_gained	None	NA	NA	PVS1, PM2		LP	2	251384	0	1	0	0	0	0	0	0	0
15	45389837	NM_001363711.2:c.3667delC, (p.His1223ThrfsTer18)	frameshift_variant	632237	US	One	PVS1, PM2		LP	17	282684	6.01378e-05	0	4.00834e-05	0	0	0	0	0.000123987	0
15	45389889	NM_001363711.2:c.3616G>A, (p.Ala1206Thr)	missense_variant	None	NA	NA	PS3, PM2, PM3	29435108, 24735383, 27578510, 26709262, 32319661	LP	5	251402	1.98885e-05	0	0	0	0	0.000163097	0	0	6.53296e-05
15	45389940	NM_001363711.2:c.3566-1G>C	splice_acceptor_variant	None	NA	NA	PVS1, PM2		LP	1	251420	3.97741e-06	0	0	0	0	0	0	0	3.26627e-05
15	45389941	NM_001363711.2:c.3566-2A>C	splice_acceptor_variant	None	NA	NA	PVS1, PM2		LP	1	251410	3.97757e-06	0	0	0	0	0	0	8.79477e-06	0
15	45390240	NM_001363711.2:c.3516_3531del, (p.Lys1174SerfsTer12)	frameshift_variant	None	NA	NA	PVS1, PM2	27557340	LP	2	282638	7.07619e-06	0	0	0	0	0.000100271	0	0	0
15	45390257	NM_001363711.2:c.3516-1G>C	splice_acceptor_variant	379375	P	One	PVS1, PM2		P	5	251104	1.99121e-05	0	0	0	0	0	0	4.40668e-05	0
15	45391580	NM_001363711.2:c.3515+1G>A	splice_donor_variant	None	NA	NA	PVS1, PM2		LP	1	251338	3.97871e-06	0	0	2.89235e-05	0	0	0	0	0
15	45391615	NM_001363711.2:c.3478_3480delCTG, (p.Leu1160del)	inframe_deletion	None	NA	NA	PS3, PM2, PM4, PM3	26565538, 27166716, 30154845, 26709262, 26742565, 33310921, 30022773, 30420871, 21900383, 27108200	P	7	251386	2.78456e-05	0	0	0	0	0.0003806	0	0	0
15	45391671	NM_001363711.2:c.3423_3424delCA, (p.His1141GlnfsTer30)	frameshift_variant	None	NA	NA	PVS1, PM2		LP	1	31400	3.18471e-05	0	0.000114758	0	0	0	0	0	0
15	45391682	NM_001363711.2:c.3416-2A>C	splice_acceptor_variant	391345	LP	One	PVS1, PM2		LP	9	250728	3.58955e-05	0	0	0.000260673	0	0	0	0	0
15	45391859	NM_001363711.2:c.3415+1G>C	splice_donor_variant	None	NA	NA	PVS1_Strong, PM2		LP	1	31394	3.18532e-05	0	0.000114837	0	0	0	0	0	0
15	45391928	NM_001363711.2:c.3346delC, (p.Arg1116AlafsTer54)	frameshift_variant	None	NA	NA	PVS1, PM2		LP	2	251474	7.95311e-06	0	0	0	0	0.000108731	0	0	0
15	45391934	NM_001363711.2:c.3340delC, (p.Leu1114SerfsTer56)	frameshift_variant	420593	LP	Two	PVS1, PM2	26349762, 27108200	LP	4	251480	1.59058e-05	0	0	0	0	0.000217462	0	0	0
15	45391946	NM_001363711.2:c.3329G>A, (p.Arg1110Gln)	missense_variant	420157	P	One	PS3, PM3_VeryStrong, PP1_Strong, PP3	26565538, 21900383, 32319661, 18426362, 30154845, 30420871, 7578510, 26709262, 27498126, 26349762, 24735383	P	54	282864	0.000190904	0	0	2.82167e-05	0	0.00250576	0	2.32238e-05	0
15	45391947	NM_001363711.2:c.3328C>T, (p.Arg1110Ter)	stop_gained	932342	LP	One	PVS1, PM2	27578510	LP	19	251484	7.55515e-05	0	0	2.89084e-05	0	0.000108731	0	3.51624e-05	0.000359289
15	45391949	NM_001363711.2:c.3325delC, (p.Leu1109CysfsTer61)	frameshift_variant	None	NA	NA	PVS1, PM2		LP	1	251480	3.97646e-06	0	0	0	0	0	0	8.79075e-06	0
15	45392025	NM_001363711.2:c.3250C>T, (p.Arg1084Ter)	stop_gained	None	NA	NA	PVS1, PM2	30240412	LP	24	282840	8.48536e-05	0	8.01282e-05	0.000197517	0	0.000100231	0	6.96853e-05	6.53253e-05
15	45392247	NM_001363711.2:c.3184+1G>A	splice_donor_variant	None	NA	NA	PVS1, PM2		LP	1	251422	3.97738e-06	0	0	0	0	0	0	8.79477e-06	0
15	45392264	NM_001363711.2:c.3160_3167delGGCGTGTT, (p.Gly1054CysfsTer65)	frameshift_variant	None	NA	NA	PVS1, PM2		LP	1	251426	3.97731e-06	0	6.15157e-05	0	0	0	0	0	0
15	45392277	NM_001363711.2:c.3155G>A, (p.Cys1052Tyr)	missense_variant	631732	Conflicting	One	PS3, PM3_Supporting	19789206, 24423310, 33692749	LP	366	282840	0.00127988	2	0.000120135	0.000141091	9.64506e-05	0	0.00628881	0.00140151	0
15	45392296	NM_001363711.2:c.3134_3135dupTG, (p.Ala1046TrpfsTer62)	frameshift_variant	None	NA	NA	PVS1, PM2		LP	2	251386	7.95589e-06	0	0	0	0	0.000108731	0	0	0
15	45392347	NM_001363711.2:c.3085C>T, (p.Gln1029Ter)	stop_gained	None	NA	NA	PVS1, PM2		LP	1	251242	3.98023e-06	0	0	2.89168e-05	0	0	0	0	0
15	45392356	NM_001363711.2:c.3076C>T, (p.Gln1026Ter)	stop_gained	None	NA	NA	PVS1, PM2	21543982	LP	1	251204	3.98083e-06	0	0	0	0	0	0	8.80747e-06	0
15	45392371	NM_001363711.2:c.3061C>T, (p.Arg1021Ter)	stop_gained	None	NA	NA	PVS1, PM2		LP	4	251042	1.59336e-05	0	6.15764e-05	0	0	0	0	2.64476e-05	0
15	45392428	NM_001363711.2:c.3006-2A>G	splice_acceptor_variant	None	NA	NA	PVS1, PM2		LP	28	280316	9.98873e-05	0	4.02479e-05	2.82949e-05	0	0	0	0.000195827	0
15	45392951	NM_001363711.2:c.3005+2T>C	splice_donor_variant	None	NA	NA	PVS1_Strong, PM2		LP	1	249770	4.00368e-06	0	0	0	0	0	0	8.9222e-06	0
15	45393032	NM_001363711.2:c.2922-14_2925del	splice_acceptor_variant	421086	LP	One	PVS1, PM2		LP	18	279692	6.43565e-05	0	4.04858e-05	0.000113186	0.000678295	0	0	4.74151e-05	0
15	45393402	NM_001363711.2:c.2921+1G>C	splice_donor_variant	None	NA	NA	PVS1, PM2		LP	1	249908	4.00147e-06	0	0	0	0	5.44188e-05	0	0	0
15	45393405	NM_001363711.2:c.2918dupA, (p.Arg974AlafsTer148)	frameshift_variant	None	NA	NA	PVS1, PM2		LP	1	31390	3.18573e-05	0	0	0	0	0	0	6.48172e-05	0
15	45393416	NM_001363711.2:c.2907dupG, (p.Thr970AspfsTer152)	frameshift_variant	280847	P	One	PVS1, PM2		LP	2	250380	7.98786e-06	0	0	0	0	0	0	1.76647e-05	0
15	45393425	NM_001363711.2:c.2895_2898delGTTC, (p.Phe966SerfsTer29)	frameshift_variant	189229	P/LP	Two	PVS1, PM3, PP1_Strong	12110737, 31044655, 27525530, 16322276, 30240412, 28666341, 27821020, 24423310, 21565790, 20972728	P	829	282026	0.0028969	6	0.000564471	0.00158362	0	0	0.0113935	0.0028965	0.00213045
15	45393437	NM_001363711.2:c.2887C>T, (p.Arg963Ter)	stop_gained	None	NA	NA	PVS1, PM2		LP	10	281822	3.54834e-05	0	4.03779e-05	0	0	0	0	6.99225e-05	0
15	45393466	NM_001363711.2:c.2857_2858insCAGGCGTGAGCCACCGCGCCCGGCCA, (p.Arg953ThrfsTer52)	frameshift_variant	None	NA	NA	PVS1, PM2		LP	1	248942	4.017e-06	0	0	0	0	0	0	8.88873e-06	0
15	45393474	NM_001363711.2:c.2852-2A>G	splice_acceptor_variant	None	NA	NA	PVS1, PM2		LP	1	247936	4.0333e-06	0	0	0	0	0	0	0	0
15	45394009	NM_001363711.2:c.2832delT, (p.Gly945GlufsTer51)	frameshift_variant	None	NA	NA	PVS1, PM2		LP	1	251446	3.977e-06	0	0	0	0	0	0	8.79275e-06	0
15	45394080	NM_001363711.2:c.2762G>A, (p.Trp921Ter)	stop_gained	None	NA	NA	PVS1, PM2		LP	2	282872	7.07034e-06	0	0	0	0	0	0	1.54818e-05	0
15	45394090	NM_001363711.2:c.2752G>T, (p.Glu918Ter)	stop_gained	None	NA	NA	PVS1, PM2		LP	1	251458	3.97681e-06	0	0	2.89118e-05	0	0	0	0	0
15	45394110	NM_001363711.2:c.2732C>T, (p.Ser911Leu)	missense_variant	None	NA	NA	PS3, PM2	19789206	LP	3	251452	1.19307e-05	0	6.15157e-05	2.89134e-05	0	0	0	8.79214e-06	0
15	45394129	NM_001363711.2:c.2713G>T, (p.Glu905Ter)	stop_gained	None	NA	NA	PVS1, PM2		LP	3	282860	1.0606e-05	0	0	8.46644e-05	0	0	0	0	0
15	45394177	NM_001363711.2:c.2665G>T, (p.Glu889Ter)	stop_gained	649026	P	One	PVS1, PM2		LP	8	282700	2.82985e-05	0	0.000320616	0	0	0	0	0	0
15	45396157	NM_001363711.2:c.2654+1G>A	splice_donor_variant	None	NA	NA	PVS1, PM2		LP	1	251468	3.97665e-06	0	0	0	0	0	0	8.79105e-06	0
15	45396159	NM_001363711.2:c.2653C>T, (p.Arg885Ter)	stop_gained	None	NA	NA	PVS1, PM2		LP	8	251460	3.18142e-05	0	0.000123031	0	9.92063e-05	0.000108731	0	2.63741e-05	0
15	45396177	NM_001363711.2:c.2635G>A, (p.Glu879Lys)	missense_variant	None	NA	NA	PS3, PM1, PM2, PM3_Supporting, PP1, PP3	18765513, 25248169, 31044655, 27578510, 26709262, 27637299, 26349762	LP	20	282818	7.07169e-05	0	0	0	0	0.000902165	0	1.54856e-05	0
15	45396192	NM_001363711.2:c.2619delC, (p.Phe874SerfsTer10)	frameshift_variant	None	NA	NA	PVS1, PM2		LP	1	31386	3.18613e-05	0	0	0	0	0	0	6.48593e-05	0
15	45396336	NM_001363711.2:c.2560+2T>G	splice_donor_variant	None	NA	NA	PVS1, PM2		LP	1	251400	3.97772e-06	0	0	0	0	0	0	0	3.26648e-05
15	45396336	NM_001363711.2:c.2560+2T>C	splice_donor_variant	None	NA	NA	PVS1, PM2		LP	1	31380	3.18674e-05	0	0	0	0	0	0	6.48761e-05	0
15	45396337	NM_001363711.2:c.2560+1G>A	splice_donor_variant	None	NA	NA	PVS1, PM2		LP	1	251414	3.9775e-06	0	0	0	0	0	0	8.79415e-06	0
15	45396374	NM_001363711.2:c.2524C>T, (p.Arg842Ter)	stop_gained	4064	P	One	PVS1, PM2, PP1	16134168, 26349762	P	15	282756	5.30493e-05	0	8.0141e-05	5.64525e-05	0	5.01253e-05	0	6.9708e-05	3.26776e-05
15	45396486	NM_001363711.2:c.2412C>A, (p.Cys804Ter)	stop_gained	None	NA	NA	PVS1, PM2		LP	4	250996	1.59365e-05	0	0	0	0	0	0	3.5246e-05	0
15	45396564	NM_001363711.2:c.2335-1G>C	splice_acceptor_variant	None	NA	NA	PVS1, PM2		LP	4	248034	1.61268e-05	0	0	0	0	0	0	3.5727e-05	0
15	45396565	NM_001363711.2:c.2335-2A>T	splice_acceptor_variant	None	NA	NA	PVS1, PM2		LP	1	247842	4.03483e-06	0	0	0	0	0	0	8.94039e-06	0
15	45396565	NM_001363711.2:c.2335-2A>G	splice_acceptor_variant	None	NA	NA	PVS1, PM2		LP	1	247842	4.03483e-06	0	6.34518e-05	0	0	0	0	0	0
15	45397882	NM_001363711.2:c.2293G>T, (p.Glu765Ter)	stop_gained	None	NA	NA	PVS1, PM2		LP	1	251466	3.97668e-06	0	0	0	0	5.43656e-05	0	0	0
15	45397946	NM_001363711.2:c.2228delG, (p.Gly743AlafsTer7)	frameshift_variant	None	NA	NA	PVS1, PM2		LP	1	251458	3.97681e-06	0	0	0	0	0	0	0	3.26627e-05
15	45397973	NM_001363711.2:c.2202G>A, (p.Trp734Ter)	stop_gained	None	NA	NA	PVS1, PM2	24735383, 33145277	LP	6	251398	2.38665e-05	0	0	0	0	0.000326193	0	0	0
15	45397974	NM_001363711.2:c.2201G>A, (p.Trp734Ter)	stop_gained	None	NA	NA	PVS1, PM2		LP	1	251406	3.97763e-06	0	0	0	0	5.43656e-05	0	0	0
15	45397994	NM_001363711.2:c.2180delG, (p.Gly727AlafsTer23)	frameshift_variant	None	NA	NA	PVS1, PM2		LP	2	251188	7.96216e-06	0	0	0	0	0.000108743	0	0	0
15	45398362	NM_001363711.2:c.2109C>A, (p.Cys703Ter)	stop_gained	None	NA	NA	PVS1, PM2		LP	1	251356	3.97842e-06	0	0	0	0	0	0	8.79817e-06	0
15	45398370	NM_001363711.2:c.2101C>T, (p.Arg701Ter)	stop_gained	None	NA	NA	PVS1, PM2	28633507, 24735383, 12110737, 27557340	LP	9	282744	3.18309e-05	0	0	0	0	0.000150361	0	7.74725e-06	0.000130651
15	45398415	NM_001363711.2:c.2056C>T, (p.Gln686Ter)	stop_gained	4063	P	One	PVS1, PM2_PP1	12110737, 30240412, 29247206, 15150274	P	1	251300	3.97931e-06	0	0	0	0	0	0	8.80065e-06	0
15	45398452	NM_001363711.2:c.2018dupA, (p.Val674GlyfsTer39)	frameshift_variant	None	NA	NA	PVS1, PM2		LP	1	251216	3.98064e-06	0	0	0	0	5.43715e-05	0	0	0
15	45398470	NM_001363711.2:c.2000delT, (p.Leu667ArgfsTer9)	frameshift_variant	None	NA	NA	PVS1, PM2	26709262	P	10	251226	3.98048e-05	0	0	0	0	0.000543656	0	0	0
15	45398525	NM_001363711.2:c.1946C>A, (p.Ala649Glu)	missense_variant	617814	LP	One	PM2, PM3, PP1_Moderate	27821020, 26709262, 18765513, 26742565	LP	17	250442	6.788e-05	0	0	0	0	5.43833e-05	0	8.83783e-06	0.000457337
15	45398780	NM_001363711.2:c.1891C>T, (p.Gln631Ter)	stop_gained	None	NA	NA	PVS1, PM2		LP	1	31368	3.18796e-05	0	0	0	0	0	0	6.4834e-05	0
15	45398787	NM_001363711.2:c.1883delA, (p.Lys628ArgfsTer11)	frameshift_variant	631734	LP	One	PVS1, PM2, PP1_Moderate	26709262, 27557340, 18765513, 26742565	P	6	282866	2.12115e-05	0	0	0	0	0.000300692	0	0	0
15	45398798	NM_001363711.2:c.1873C>T, (p.Arg625Ter)	stop_gained	None	NA	NA	PVS1, PM2	32319661	LP	6	251472	2.38595e-05	0	0	2.89084e-05	0	0	0	3.51661e-05	3.26627e-05
15	45398799	NM_001363711.2:c.1871delG, (p.Gly624AlafsTer15)	frameshift_variant	None	NA	NA	PVS1, PM2	32319661, 21900383	LP	9	251466	3.57901e-05	0	0	0	0	0.00048929	0	0	0
15	45399103	NM_001363711.2:c.1757delC, (p.Thr586MetfsTer25)	frameshift_variant	None	NA	NA	PVS1, PM2		LP	1	199086	5.02295e-06	0	0	0	0	0	0	1.13598e-05	0
15	45399107	NM_001363711.2:c.1753delC, (p.Leu585Ter)	frameshift_variant	None	NA	NA	PVS1, PM2		LP	2	198256	1.0088e-05	0	0	0	0	0	0	0	7.98339e-05
15	45399120	NM_001363711.2:c.1741C>T, (p.Gln581Ter)	stop_gained	None	NA	NA	PVS1, PM2		LP	3	195540	1.53421e-05	0	0	0	0	0	0	2.33519e-05	0
15	45399144	NM_001363711.2:c.1717C>T, (p.Gln573Ter)	stop_gained	None	NA	NA	PVS1, PM2	30420871	LP	4	224286	1.78344e-05	0	0.000192697	0	0	0	0	0	0
15	45399153	NM_001363711.2:c.1708C>T, (p.Gln570Ter)	stop_gained	None	NA	NA	PVS1, PM2		LP	5	221948	2.25278e-05	0	0	0	0	0.000308871	0	0	0
15	45399542	NM_001363711.2:c.1693+1G>C	splice_donor_variant	None	NA	NA	PVS1, PM2		LP	1	251496	3.97621e-06	0	0	0	0	0	0	8.78966e-06	0
15	45399570	NM_001363711.2:c.1666C>T, (p.Gln556Ter)	stop_gained	None	NA	NA	PVS1, PM2		LP	1	251494	3.97624e-06	0	0	0	0	0	0	8.78982e-06	0
15	45399630	NM_001363711.2:c.1606C>T, (p.Arg536Ter)	stop_gained	None	NA	NA	PVS1, PM2	33145277, 29650690	LP	4	282886	1.414e-05	0	4.00545e-05	0	0	0	0	2.32209e-05	0
15	45399648	NM_001363711.2:c.1588A>T, (p.Lys530Ter)	stop_gained	287079	P	Two	PVS1, PM3_VeryStrong	30154845, 27108200, 26349762, 18765513, 29650690, 32425884, 30420871, 27557340, 27578510	P	181	282864	0.000625742	2	0	0	0	0.00882029	0	0	0
15	45400243	NM_001363711.2:c.1574+2T>C	splice_donor_variant	None	NA	NA	PVS1, PM2		LP	3	251430	1.19318e-05	0	0	8.67353e-05	0	0	0	0	0
15	45400266	NM_001363711.2:c.1553G>A, (p.Trp518Ter)	stop_gained	None	NA	NA	PVS1, PM2		LP	1	251476	3.97652e-06	0	0	0	0	0	0	8.79105e-06	0
15	45400300	NM_001363711.2:c.1519C>T, (p.Gln507Ter)	stop_gained	None	NA	NA	PVS1, PM2		LP	1	251474	3.97655e-06	0	0	2.89084e-05	0	0	0	0	0
15	45400303	NM_001363711.2:c.1516G>A, (p.Asp506Asn)	missense_variant	None	NA	NA	PS3, PM2, PM3, PP1	17374849, 28666341, 17121535	LP	73	282832	0.000258104	0	4.00737e-05	2.82167e-05	0	0	0.000398248	0.000472246	0
15	45400339	NM_001363711.2:c.1479dupT, (p.Gly494TrpfsTer22)	frameshift_variant	None	NA	NA	PVS1, PM2		LP	1	251450	3.97693e-06	0	0	0	0	0	0	8.79214e-06	0
15	45400340	NM_001363711.2:c.1478delA, (p.His493LeufsTer93)	frameshift_variant	421061	LP	One	PVS1, PM2		LP	3	251450	1.19308e-05	0	0	8.67253e-05	0	0	0	0	0
15	45400354	NM_001363711.2:c.1464delG, (p.Leu489SerfsTer97)	frameshift_variant	None	NA	NA	PVS1, PM2		LP	1	251430	3.97725e-06	0	0	0	0	0	0	8.79322e-06	0
15	45400357	NM_001363711.2:c.1462G>A, (p.Gly488Arg)	missense_variant	225342	P/LP	Two	PS3, PM2, PM3_Strong, PP1_Moderate	25248169, 21900383, 23457309, 27821020, 26709262, 31044655, 30154845, 27578510	P	42	282816	0.000148506	0	0.000520959	0	0	0.00120289	0	3.87147e-05	0
15	45400414	NM_001363711.2:c.1405G>T, (p.Glu469Ter)	stop_gained	None	NA	NA	PVS1, PM2		LP	1	251126	3.98206e-06	0	0	2.89235e-05	0	0	0	0	0
15	45400985	NM_001363711.2:c.1398+2T>C	splice_donor_variant	998311	P	One	PVS1, PM2		LP	2	251462	7.95349e-06	0	0	5.78202e-05	0	0	0	0	0
15	45401058	NM_001363711.2:c.1327C>T, (p.Gln443Ter)	stop_gained	None	NA	NA	PVS1, PM2		LP	2	251472	7.95317e-06	0	0	5.78168e-05	0	0	0	0	0
15	45401085	NM_001363711.2:c.1300C>T, (p.Arg434Ter)	stop_gained	4062	P	One	PVS1, PM2, PM3, PP1_Moderate	32319661, 28633507, 12110737, 24127536	P	17	251472	6.7602e-05	0	0	0.000202359	0	0.000108731	0	7.03297e-05	0
15	45401110	NM_001363711.2:c.1275T>G, (p.Tyr425Ter)	stop_gained	None	NA	NA	PVS1, PM2	28504502	LP	7	251468	2.78365e-05	0	0	5.78168e-05	0	0	0	1.75827e-05	9.7988e-05
15	45401137	NM_001363711.2:c.1247delG, (p.Gly416AlafsTer67)	frameshift_variant	None	NA	NA	PVS1, PM2		LP	2	31396	6.37024e-05	0	0.000229674	0	0	0	0	0	0
15	45401144	NM_001363711.2:c.1240delT, (p.Trp414GlyfsTer69)	frameshift_variant	None	NA	NA	PVS1, PM2		LP	1	251376	3.9781e-06	0	0	0	0	0	4.61936e-05	0	0
15	45402093	NM_001363711.2:c.1126C>T, (p.Arg376Trp)	missense_variant	4065	P	None¶	PS3, PM2, PM3, PP1	16134168, 17374849, 21704604	P	23	282858	8.13129e-05	0	0.000160244	2.82183e-05	0	0	0	0.000100641	6.53253e-05
15	45402160	NM_001363711.2:c.1057_1058delTT, (p.Phe353ProfsTer36)	frameshift_variant	None	NA	NA	PVS1, PM2	28504502	LP	2	282878	7.07019e-06	0	0	0	0	0	0	1.54816e-05	0
15	45402625	NM_001363711.2:c.1040+1G>T	splice_donor_variant	None	NA	NA	PVS1, PM2		LP	2	250708	7.97741e-06	0	0	2.89788e-05	0	0	0	0	3.27675e-05
15	45402159	NM_001363711.2:c.1060C>T, (p.Arg354Trp)	missense_variant	None	NA	NA	PS3, PM2	29435108, 32803677	LP	45	282864	0.000159087	0	8.01218e-05	0.000366838	0	5.01153e-05	0	0.00012386	0.000293983
15	45402687	NM_001363711.2:c.979G>T, (p.Glu327Ter)	stop_gained	None	NA	NA	PVS1, PM2	23239635	LP	6	282806	2.1216e-05	0	0	0	0	0.000300692	0	0	0
15	45402699	NM_001363711.2:c.966delC, (p.Ser323AlafsTer24)	frameshift_variant	None	NA	NA	PVS1, PM2		LP	1	251386	3.97795e-06	0	0	0	0	0	0	8.79477e-06	0
15	45402723	NM_001363711.2:c.944-1G>A	splice_acceptor_variant	None	NA	NA	PVS1, PM2		LP	1	251316	3.97905e-06	0	0	2.89201e-05	0	0	0	0	0
15	45402848	NM_001363711.2:c.943G>T, (p.Gly315Ter)	stop_gained	None	NA	NA	PVS1, PM2	30512158	LP	1	31400	3.18471e-05	0	0	0	0	0.000641026	0	0	0
15	45402909	NM_001363711.2:c.883-1G>A	splice_acceptor_variant	None	NA	NA	PVS1, PM2		LP	1	251034	3.98352e-06	0	0	2.89285e-05	0	0	0	0	0
15	45403457	NM_001363711.2:c.732_733delAG, (p.Gly245GlufsTer55)	frameshift_variant	None	NA	NA	PVS1, PM2		LP	1	64402	1.55275e-05	0	0	0	0	0	0	0	0.000133476
15	45403476	NM_001363711.2:c.716-9_716-2dupCGGATGCA	splice_acceptor_variant	None	NA	NA	PVS1, PM2		LP	1	59244	1.68793e-05	0	0	0	0	0	0	4.67202e-05	0
15	45403573	NM_001363711.2:c.680_715+8del	splice_donor_variant	None	NA	NA	PVS1, PM2		LP	1	56412	1.77267e-05	0	0	9.09918e-05	0	0	0	0	0
15	45403640	NM_001363711.2:c.656delT, (p.Leu219ArgfsTer102)	frameshift_variant	None	NA	NA	PVS1, PM2		LP	2	144628	1.38286e-05	0	0	0	0	0	0	3.62884e-05	0
15	45403675	NM_001363711.2:c.605_621del, (p.Gln202ArgfsTer93)	frameshift_variant	None	NA	NA	PVS1, PM2	30420871, 27166716, 25248169, 27557340	LP	1	146604	6.8211e-06	0	0	0	0	8.91424e-05	0	0	0
15	45403678	NM_001363711.2:c.618dupG, (p.Pro207AlafsTer94)	frameshift_variant	None	NA	NA	PVS1, PM2		LP	11	147114	7.47719e-05	0	0	0	0	0	0	0	0.000483899
15	45403694	NM_001363711.2:c.602dupG, (p.Gln202ThrfsTer99)	frameshift_variant	279800	P/LP	Two	PVS1, PM3	17121535, 24423310, 27557340, 31044655, 30420871, 28633507	P	153	177920	0.000859937	0	0.000321875	0.000547089	0	0	0.000118497	0.00158009	0.000702679
15	45403694	NM_001363711.2:c.602delG, (p.Gly201AspfsTer120)	frameshift_variant	None	NA	NA	PVS1, PM2		LP	1	146776	6.8131e-06	0	0	0	0	9.02364e-05	0	0	0
15	45403700	NM_001363711.2:c.596delC, (p.Ser199TrpfsTer122)	frameshift_variant	None	NA	NA	PVS1, PM2		LP	4	149022	2.68417e-05	0	0	0	0	0.000178763	0	0	0
15	45403784	NM_001363711.2:c.514-1G>A	splice_acceptor_variant	None	NA	NA	PVS1, PM2		LP	1	127294	7.85583e-06	0	0	0	0	0	0	0	4.62065e-05
15	45403965	NM_001363711.2:c.513+1G>C	splice_donor_variant	638519	P	None¶	PVS1, PM2		LP	3	246426	1.2174e-05	0	0	0	0	0	0	2.74223e-05	0
15	45403987	NM_001363711.2:c.481_491del, (p.Thr161SerfsTer136)	frameshift_variant	None	NA	NA	PVS1, PM2		LP	1	236932	4.22062e-06	0	0	0	0	0	0	9.48587e-06	0
15	45404100	NM_001363711.2:c.379G>T, (p.Glu127Ter)	stop_gained	None	NA	NA	PVS1, PM2		LP	2	250210	7.99329e-06	0	0	5.7924e-05	0	0	0	0	0
15	45404107	NM_001363711.2:c.372C>A, (p.Cys124Ter)	stop_gained	None	NA	NA	PVS1, PM2		LP	2	249972	8.0009e-06	0	0	5.79374e-05	0	0	0	0	0
15	45404755	NM_001363711.2:c.321delC, (p.Phe108LeufsTer10)	frameshift_variant	None	NA	NA	PVS1, PM2		LP	1	31344	3.1904e-05	0	0	0	0	0	0	6.49519e-05	0
15	45404760	NM_001363711.2:c.316dupG, (p.Val106GlyfsTer195)	frameshift_variant	None	NA	NA	PVS1, PM2		LP	11	278688	3.94707e-05	0	0	0	0	0	0	8.74918e-05	0
15	45404848	NM_001363711.2:c.229C>T, (p.Gln77Ter)	stop_gained	None	NA	NA	PVS1, PM2		LP	2	247724	8.0735e-06	0	0	0	0	5.47645e-05	0	8.98925e-06	0
15	45404882	NM_001363711.2:c.195C>G, (p.Tyr65Ter)	stop_gained	None	NA	NA	PVS1, PM2		LP	1	247450	4.04122e-06	0	0	0	0	5.46269e-05	0	0	0
15	45405183	NM_001363711.2:c.160+2T>G	splice_donor_variant	None	NA	NA	PVS1_Strong, PM2		LP	1	250122	3.99805e-06	0	0	0	0	0	4.63049e-05	0	0

## Sheet: Table S7
Supplementary table 7. Pathogenic or likely pathogenic variants in TSHR gene
†Clinvar (https://www.ncbi.nlm.nih.gov/clinvar/), accessed on 31 March 2021.
‡Genetic variant classification according to the 2015 ACMG/AMP standards and guidelines (Richards et al., Genet Med 17:405-24, 2015) and Sequence Variant Interpretation (SVI) general recommendations by ClinGen (https://clinicalgenome.org/working-groups/sequence-variant-interpretation/)
§gnomAD v.2.1.1 (https://gnomad.broadinstitute.org/)
¶No assertion criteria provided in Clinvar
Abbreviations: Ch, Chromosome; AF, Allele frequency; NA, Not applicable; P, Pathogenic; LP, Likely pathogenic; PLPV, pathogenic or likely pathogenic variant; AFR, African/African-American; AMR, Latino/Admixed American; ASJ, Ashekenazi Jewish; EAS, East Asian; FIN, Finnish; NFE, Non-Finnish European; SAS, South Asian
Ch	Position	Variant detected	Variant type	Clinvar†			ACMG evidences‡	PMID	ACMG Classification‡	Global population in gnomAD§				AF of heterozygous PLPV by population in gnomAD§
				Variation ID	Classification	No. of gold stars				Allele count	Allele No.	AF of heterozygous PLPV	Homozygous count	AFR	AMR	ASJ	EAS	FIN	NFE	SAS
14	81422043	NM_000369.4:c.20_23dupTGCA, (p.Gln8HisfsTer55)	frameshift_variant	631719	US	One	PVS1, PM2	17705697, 17697008	LP	1	251276	3.97969e-06	0	0	0	0	0	0	8.80266e-06	0
14	81422094	NM_000369.4:c.71delG, (p.Cys24PhefsTer34)	frameshift_variant	None	NA	NA	PVS1, PM2		LP	1	250486	3.99224e-06	0	6.15233e-05	0	0	0	0	0	0
14	81422111	NM_000369.4:c.87C>A, (p.Cys29Ter)	stop_gained	None	NA	NA	PVS1, PM2		LP	2	250424	7.98645e-06	0	0	2.89084e-05	0	0	0	8.87075e-06	0
14	81422117	NM_000369.4:c.93C>A, (p.Cys31Ter)	stop_gained	None	NA	NA	PVS1, PM2		LP	1	250352	3.99438e-06	0	0	2.89084e-05	0	0	0	0	0
14	81422146	NM_000369.4:c.122G>C, (p.Cys41Ser)	missense_variant	6442	P	One	PS3, PM2	12050212, 21705666, 8954020, 16135555, 22049173, 19417038, 16060907	LP	10	249792	4.00333e-05	0	0	0	0	0	0	8.92092e-05	0
14	81422148	NM_000369.4:c.124A>T, (p.Lys42Ter)	stop_gained	None	NA	NA	PVS1, PM2		LP	2	281120	7.1144e-06	0	8.0141e-05	0	0	0	0	0	0
14	81422190	NM_000369.4:c.169_170delCT, (p.Leu57GlufsTer4)	frameshift_variant	None	NA	NA	PVS1, PM2		LP	1	249138	4.01384e-06	0	0	0	0	0	0	8.97038e-06	0
14	81422194	NM_000369.4:c.170+1delG	splice_donor_variant	None	NA	NA	PVS1, PM2		LP	1	249098	4.01448e-06	0	0	0	0	0	0	8.97279e-06	0
14	81422195	NM_000369.4:c.170+1G>A	splice_donor_variant	None	NA	NA	PVS1, PM2		LP	1	249074	4.01487e-06	0	0	2.89084e-05	0	0	0	0	0
14	81528523	NM_000369.4:c.202C>T, (p.Pro68Ser)	missense_variant	437071	Conflicting	One	PM3, PP1_Strong	19240155, 19820021, 22049173, 25557138, 27060741, 28561265	LP	140	281886	0.00048956	1	4.01188e-05	0.000680426	0.00173779	0	0	0.00042741	0.00114626
14	81534658	NM_000369.4:c.305_306delAA, (p.Lys102SerfsTer18)	frameshift_variant	None	NA	NA	PVS1, PM2		LP	1	31388	3.18593e-05	0	0	0	0	0	0	6.48677e-05	0
14	81554306	NM_000369.4:c.326G>A, (p.Arg109Gln)	missense_variant	6438	P	None¶	PS3, PM2, PM3	30083029, 29650690, 9100579, 27637299, 23332130	LP	5	251390	1.98894e-05	0	6.15157e-05	0	0	0	0	3.51772e-05	0
14	81554373	NM_000369.4:c.392+1G>A	splice_donor_variant	None	NA	NA	PVS1_Strong, PM2		LP	1	251268	3.97981e-06	0	0	0	0	0	0	8.79817e-06	0
14	81557412	NM_000369.4:c.393-1G>A	splice_acceptor_variant	None	NA	NA	PVS1_Strong, PM2		LP	1	248730	4.02042e-06	0	0	2.89637e-05	0	0	0	0	0
14	81557414	NM_000369.4:c.394G>C, (p.Gly132Arg)	missense_variant	314693	Conflicting	One	PS3, PM2, PM3	19158199, 21707688, 25248169, 28455095	LP	12	280224	4.28229e-05	0	0	0	0	0.000601987	0	0	0
14	81557474	NM_000369.4:c.458_464delTCTTTAT, (p.Phe153TyrfsTer10)	frameshift_variant	None	NA	NA	PVS1, PM2		LP	1	249758	4.00388e-06	0	0	0	0	0	0	8.83501e-06	0
14	81557488	NM_000369.4:c.467+1G>A	splice_donor_variant	None	NA	NA	PVS1_Strong, PM2		LP	1	249434	4.00908e-06	0	0	0	0	0	0	8.83642e-06	0
14	81558891	NM_000369.4:c.484C>G, (p.Pro162Ala)	missense_variant	6435	P	None¶	PS3, PM2, PM3, PP1_Moderate	16060907, 12050212, 17456567, 7528344, 30240412, 25557138, 23329763, 17697008, 15531543, 8954020(	P	39	282776	0.000137918	0	4.00545e-05	8.47027e-05	0	0.000100231	0	0.000247843	0
14	81558934	NM_000369.4:c.528_531dupCAAT, (p.Glu178GlnfsTer2)	frameshift_variant	None	NA	NA	PVS1, PM2		LP	3	251380	1.19341e-05	0	0	0	0	0	0	2.63862e-05	0
14	81558937	NM_000369.4:c.534_541delAACCTTGA, (p.Glu178AspfsTer31)	frameshift_variant	None	NA	NA	PVS1, PM2		LP	1	251384	3.97798e-06	0	0	0	0	5.43656e-05	0	0	0
14	81574721	NM_000369.4:c.619delC, (p.Leu207Ter)	frameshift_variant	None	NA	NA	PVS1, PM2		LP	1	251350	3.97852e-06	0	0	0	0	0	0	8.79662e-06	0
14	81574771	NM_000369.4:c.667G>T, (p.Gly223Ter)	stop_gained	None	NA	NA	PVS1, PM2		LP	5	251436	1.98858e-05	0	0	0.000144617	0	0	0	0	0
14	81606123	NM_000369.4:c.801_810delGAGTTTCCTT, (p.Leu267PhefsTer30)	frameshift_variant	None	NA	NA	PVS1, PM2		LP	1	31402	3.18451e-05	0	0.000114837	0	0	0	0	0	0
14	81606206	NM_000369.4:c.877delA, (p.Arg293GlufsTer7)	frameshift_variant	None	NA	NA	PVS1_Strong, PM2		LP	1	251386	3.97795e-06	0	0	0	0	0	0	8.79554e-06	0
14	81606206	NM_000369.4:c.879_880delAG, (p.Gly294AsnfsTer3)	frameshift_variant	None	NA	NA	PVS1_Strong, PM2		LP	3	251386	1.19338e-05	0	0	0	0	0	0	2.63866e-05	0
14	81609283	NM_000369.4:c.882-1G>A	splice_acceptor_variant	None	NA	NA	PVS1_Strong, PM2		LP	1	249672	4.00525e-06	0	0	0	0	0	0	8.9052e-06	0
14	81609330	NM_000369.4:c.928C>T, (p.Arg310Cys)	missense_variant	6456	P	None¶	PS3, PM2, PM3_Supporting, PP1	11095460, 19583488	LP	3	251166	1.19443e-05	0	0	2.89118e-05	0	0	0	8.81057e-06	3.26712e-05
14	81609337	NM_000369.4:c.939delA, (p.Lys313AsnfsTer3)	frameshift_variant	None	NA	NA	PVS1_Strong, PM2		LP	1	31394	3.18532e-05	0	0.000114837	0	0	0	0	0	0
14	81609381	NM_000369.4:c.979G>T, (p.Glu327Ter)	stop_gained	None	NA	NA	PVS1_Strong, PM2		LP	1	251458	3.97681e-06	0	0	0	0	0	0	0	3.26627e-05
14	81609417	NM_000369.4:c.1015G>T, (p.Glu339Ter)	stop_gained	None	NA	NA	PVS1_Strong, PM2		LP	1	251484	3.9764e-06	0	0	0	0	0	4.61936e-05	0	0
14	81609517	NM_000369.4:c.1120delC, (p.Gln374ArgfsTer38)	frameshift_variant	None	NA	NA	PVS1_Strong, PM2		LP	1	251486	3.97636e-06	0	0	0	0	0	0	8.79013e-06	0
14	81609531	NM_000369.4:c.1132_1133delCT, (p.Leu378ThrfsTer4)	frameshift_variant	None	NA	NA	PVS1_Strong, PM2		LP	1	31368	3.18796e-05	0	0	0	0	0	0	0	0
14	81609572	NM_000369.4:c.1170T>G, (p.Cys390Trp)	missense_variant	6444	P	None¶	PS3, PM2, PM3_Strong, PP3	9329388, 8954020, 19820021	LP	4	251480	1.59058e-05	0	0	0	0	0	0	3.51636e-05	0
14	81609609	NM_000369.4:c.1207G>A, (p.Asp403Asn)	missense_variant	None	NA	NA	PS3, PM2, PM3_Supporting	19158199, 18727713, 17705697	LP	8	251488	3.18107e-05	0	0	0.000173451	0	0	0	1.75806e-05	0
14	81609627	NM_000369.4:c.1225G>T, (p.Glu409Ter)	stop_gained	None	NA	NA	PVS1_Strong, PM2		LP	5	282886	1.7675e-05	0	4.00481e-05	0	0	0	0	3.09631e-05	0
14	81609630	NM_000369.4:c.1228G>A, (p.Asp410Asn)	missense_variant	6441	P	None¶	PS3, PM2, PM3	22792265, 17697008, 8954020, 19820021. 22309849	LP	1	251490	3.9763e-06	0	0	0	0	0	0	8.79013e-06	0
14	81609667	NM_000369.4:c.1265G>A, (p.Trp422Ter)	stop_gained	None	NA	NA	PVS1_Strong, PM2		LP	1	31390	3.18573e-05	0	0.000114916	0	0	0	0	0	0
14	81609745	NM_000369.4:c.1348delC, (p.Arg450AlafsTer24)	frameshift_variant	None	NA	NA	PVS1_Strong, PM2		LP	1	251482	3.97643e-06	0	0	2.89084e-05	0	0	0	0	0
14	81609751	NM_000369.4:c.1349G>A, (p.Arg450His)	missense_variant	225505	Conflicting	One	PS3, PM3_VeryStrong, PP1_Strong, PP3	11442002, 15693879, 17526952, 19158199, 19506388, 23926367, 21714469, 21677043, 21707688, 22405933, 22876533, 24895636, 26709262, 27084275, 27637299, 28444304, 28455095	P	60	282844	0.000212131	0	0	8.46501e-05	0	0.00240577	3.98026e-05	3.09698e-05	0.000130659
14	81609832	NM_000369.4:c.1430C>T, (p.Thr477Ile)	missense_variant	6455	P	None¶	PS3, PM2, PM3, PP1, PP3	17705697, 15817920, 12950268, 10720030	P	1	251372	3.97817e-06	0	0	0	0	0	0	8.79105e-06	0
14	81609865	NM_000369.4:c.1463G>A, (p.Trp488Ter)	stop_gained	None	NA	NA	PVS1_Strong, PM2		LP	2	251044	7.96673e-06	0	0	0	0	0	0	1.75858e-05	0
14	81609867	NM_000369.4:c.1465C>T, (p.Gln489Ter)	stop_gained	None	NA	NA	PVS1_Strong, PM2		LP	1	250994	3.98416e-06	0	0	0	0	0	0	8.79291e-06	0
14	81609918	NM_000369.4:c.1516G>T, (p.Glu506Ter)	stop_gained	None	NA	NA	PVS1_Strong, PM2		LP	1	250874	3.98606e-06	0	0	0	0	0	0	8.79477e-06	0
14	81609957	NM_000369.4:c.1555C>T, (p.Arg519Cys)	missense_variant	None	NA	NA	PS3, PM2, PM3, PP1_Moderate	16756469, 27373559, 26709262	P	5	282590	1.76935e-05	0	4.00641e-05	0	0	0.000200642	0	0	0
14	81610039	NM_000369.4:c.1637G>A, (p.Trp546Ter)	stop_gained	6439	P	Two	PVS1, PM2, PM3, PP1_Moderate	8954020, 9100579, 12629076, 14725684, 17524032	P	31	282748	0.000109638	0	8.01154e-05	0	0	0	0	0.00021692	0
14	81610059	NM_000369.4:c.1657G>A, (p.Ala553Thr)	missense_variant	6445	Conflicting	One	PS3, PM2, PM3_Strong, PP1_Strong	9185526, 14725684, 20718767, 22876533, 27255745	P	8	251360	3.18269e-05	0	0	0	0	0	0	5.27881e-05	6.53253e-05
14	81610205	NM_000369.4:c.1803T>A, (p.Tyr601Ter)	stop_gained	None	NA	NA	PVS1_Strong, PM2		LP	1	251424	3.97735e-06	0	0	0	0	0	0	0	3.26627e-05
14	81610227	NM_000369.4:c.1825C>T, (p.Arg609Ter)	stop_gained	None	NA	NA	PVS1_Strong, PM2, PM3, PP1_Strong	15671778, 10524567, 26229975	P	2	282784	7.07254e-06	0	0	0	0	0	0	7.74533e-06	0
14	81610241	NM_000369.4:c.1839C>G, (p.Tyr613Ter)	stop_gained	None	NA	NA	PVS1_Strong, PM2		LP	1	251420	3.97741e-06	0	6.15233e-05	0	0	0	0	0	0
14	81610330	NM_000369.4:c.1929delT, (p.Tyr643Ter)	frameshift_variant	None	NA	NA	PVS1_Strong, PM2		LP	1	251478	3.97649e-06	0	6.15157e-05	0	0	0	0	0	0
14	81610363	NM_000369.4:c.1963_1964delAC, (p.Thr655CysfsTer2)	frameshift_variant	None	NA	NA	PVS1_Strong, PM2		LP	7	251488	2.78343e-05	0	0	0	0	0	0	6.15309e-05	0
14	81610403	NM_000369.4:c.2001T>G, (p.Tyr667Ter)	stop_gained	None	NA	NA	PVS1_Strong, PM2		LP	1	31400	3.18471e-05	0	0.000114863	0	0	0	0	0	0
14	81610436	NM_000369.4:c.2034T>G, (p.Tyr678Ter)	stop_gained	None	NA	NA	PVS1_Strong, PM2		LP	1	251486	3.97636e-06	0	0	0	0	0	0	8.79028e-06	0

## Sheet: Table S8
Supplementary table 8. Pathogenic or likely pathogenic variants in TSHB gene
†Clinvar (https://www.ncbi.nlm.nih.gov/clinvar/), accessed on 31 March 2021.
‡Genetic variant classification according to the 2015 ACMG/AMP standards and guidelines (Richards et al., Genet Med 17:405-24, 2015) and Sequence Variant Interpretation (SVI) general recommendations by ClinGen (https://clinicalgenome.org/working-groups/sequence-variant-interpretation/)
§gnomAD v.2.1.1 (https://gnomad.broadinstitute.org/)
¶No assertion criteria provided in Clinvar
Abbreviations: Ch, Chromosome; AF, Allele frequency; NA, Not applicable; P, Pathogenic; LP, Likely pathogenic; PLPV, pathogenic or likely pathogenic variant; AFR, African/African-American; AMR, Latino/Admixed American; ASJ, Ashekenazi Jewish; EAS, East Asian; FIN, Finnish; NFE, Non-Finnish European; SAS, South Asian
Ch	Position	Variant detected	Variant type	Clinvar†			ACMG evidences‡	PMID	ACMG Classification‡	Global population in gnomAD§				AF of heterozygous PLPV by population in gnomAD§
				Variation ID	Classification	No. of gold stars				Allele count	Allele No.	AF of heterozygous PLPV	Homozygous count	AFR	AMR	ASJ	EAS	FIN	NFE	SAS
1	115576049	NM_000549.5:c.66T>A, (p.Cys22Ter)	stop_gained	None	NA	NA	PVS1, PM2		LP	1	251286	3.97953e-06	0	0	0	0	0	0	0	3.26691e-05
1	115576128	NM_000549.5:c.145G>A, (p.Gly49Arg)	missense_variant	12684	P	None¶	PS3, PM2, PM3_Supporting, PP1_Strong, PP3	2792087	P	1	251286	3.97953e-06	0	0	0	0	5.43833e-05	0	0	0
1	115576150	NM_000549.5:c.162+5G>A	splice_region_variant	12688	P	None¶	PS3, PM2, PM3, PP1_Strong	15292359, 11788671	P	3	282618	1.0615e-05	0	0	0	0	0	0	2.32569e-05	0
1	115576593	NM_000549.5:c.163-1G>T	splice_acceptor_variant	None	NA	NA	PVS1_Strong, PM2		LP	1	251008	3.98394e-06	0	0	0	0	0	0	8.8053e-06	0
1	115576636	NM_000549.5:c.205C>T, (p.Gln69Ter)	stop_gained	12687	LP	One	PVS1_Strong, PM2, PM3, PP1_Strong	11297590, 11549695, 15297803, 12438673	P	5	282710	1.7686e-05	0	0	0	0	0	0	3.87381e-05	0
1	115576659	NM_000549.5:c.230delT, (p.Phe77SerfsTer6)	frameshift_variant	None	NA	NA	PVS1_Strong, PM2		LP	1	251300	3.97931e-06	0	0	0	0	0	0	8.80111e-06	0
1	115576680	NM_000549.5:c.251_252delTA, (p.Ile84ThrfsTer20)	frameshift_variant	None	NA	NA	PVS1_Strong, PM2		LP	1	251322	3.97896e-06	0	0	0	0	0	0	8.80111e-06	0
1	115576803	NM_000549.5:c.373delT, (p.Cys125ValfsTer10)	frameshift_variant	437070	P/LP	Two	PVS1_Strong, PM2, PM3, PP1_Strong	27362444, 31166470, 15297803, 20534762	P	44	282560	0.000155719	0	4.00609e-05	0	0	0	3.98216e-05	0.000317908	0

## Sheet: Table S9
Supplementary table 9. Pathogenic or likely pathogenic variants in TRHR gene
†Clinvar (https://www.ncbi.nlm.nih.gov/clinvar/), accessed on 31 March 2021.
‡Genetic variant classification according to the 2015 ACMG/AMP standards and guidelines (Richards et al., Genet Med 17:405-24, 2015) and Sequence Variant Interpretation (SVI) general recommendations by ClinGen (https://clinicalgenome.org/working-groups/sequence-variant-interpretation/)
§gnomAD v.2.1.1 (https://gnomad.broadinstitute.org/)
¶No assertion criteria provided in Clinvar
Abbreviations: Ch, Chromosome; AF, Allele frequency; NA, Not applicable; P, Pathogenic; LP, Likely pathogenic; PLPV, pathogenic or likely pathogenic variant; AFR, African/African-American; AMR, Latino/Admixed American; ASJ, Ashekenazi Jewish; EAS, East Asian; FIN, Finnish; NFE, Non-Finnish European; SAS, South Asian
Ch	Position	Variant detected	Variant type	Clinvar†			ACMG evidences‡	PMID	ACMG Classification‡	Global population in gnomAD§				AF of heterozygous PLPV by population in gnomAD§
				Variation ID	Classification	No. of gold stars				Allele count	Allele No.	AF of heterozygous PLPV	Homozygous count	AFR	AMR	ASJ	EAS	FIN	NFE	SAS
8	110099790	NM_003301.7:c.49C>T, (p.Arg17Ter)	stop_gained	12682	P	One	PVS1, PM2, PM3, PP1	9141550, 19213692	P	11	251296	4.37731e-05	0	0	0	0	0.000108731	9.23873e-05	5.28113e-05	0
8	110099808	NM_003301.7:c.67G>T, (p.Glu23Ter)	stop_gained	None	NA	NA	PVS1, PM2		LP	1	251334	3.97877e-06	0	0	0	0	0	0	8.79941e-06	0
8	110099826	NM_003301.7:c.87_93delCTTACTT, (p.Ile29MetfsTer11)	frameshift_variant	None	NA	NA	PVS1, PM2		LP	1	251348	3.97855e-06	0	0	0	0	0	4.61979e-05	0	0
8	110099908	NM_003301.7:c.168delG, (p.Met56IlefsTer10)	frameshift_variant	None	NA	NA	PVS1, PM2		LP	1	251394	3.97782e-06	0	0	0	0	0	0	8.79554e-06	0
8	110100122	NM_003301.7:c.383_384delGT, (p.Cys128SerfsTer41)	frameshift_variant	None	NA	NA	PVS1, PM2		LP	1	251266	3.97985e-06	0	0	0	0	0	0	8.80499e-06	0
8	110100133	NM_003301.7:c.392T>C, (p.Ile131Thr)	missense_variant	689396	P	None¶	PS3, PM2, PM3_Supporting	28419241	LP	2	251290	7.95893e-06	0	0	0	0	0	0	1.7605e-05	0
8	110100184	NM_003301.7:c.446_449delTCTG, (p.Val149GlyfsTer27)	frameshift_variant	None	NA	NA	PVS1, PM2		LP	8	251256	3.184e-05	0	0	0	0	0	0	8.80189e-06	0.000228654
8	110100376	NM_003301.7:c.636_640delATTCA, (p.Phe213SerfsTer2)	frameshift_variant	None	NA	NA	PVS1, PM2		LP	1	251136	3.98191e-06	0	0	0	0	0	0	8.80995e-06	0
8	110100443	NM_003301.7:c.707delA, (p.Asn236MetfsTer10)	frameshift_variant	None	NA	NA	PVS1, PM2		LP	4	281796	1.41947e-05	0	0	0	0	0	0	3.111e-05	0
8	110131278	NM_003301.7:c.792_793insCC, (p.Thr265ProfsTer9)	frameshift_variant	None	NA	NA	PVS1_Strong, PM2		LP	2	250856	7.9727e-06	0	0	0	0	0	0	1.76663e-05	0
8	110131304	NM_003301.7:c.819delT, (p.Leu274CysfsTer12)	frameshift_variant	None	NA	NA	PVS1_Strong, PM2		LP	1	251090	3.98264e-06	0	0	0	0	0	0	8.81477e-06	0
8	110131356	NM_003301.7:c.869C>G, (p.Ser290Ter)	stop_gained	None	NA	NA	PVS1_Strong, PM2		LP	1	31370	3.18776e-05	0	0	0	0	0	0	6.49013e-05	0
8	110131392	NM_003301.7:c.906delG, (p.Leu302PhefsTer17)	frameshift_variant	None	NA	NA	PVS1_Strong, PM2		LP	1	250960	3.9847e-06	0	0	0	0	0	0	8.82394e-06	0
8	110131404	NM_003301.7:c.919delA, (p.Ile307PhefsTer12)	frameshift_variant	None	NA	NA	PVS1_Strong, PM2		LP	1	250852	3.98641e-06	0	0	0	0	0	0	8.83283e-06	0
8	110131406	NM_003301.7:c.922dupT, (p.Cys308LeufsTer40)	frameshift_variant	None	NA	NA	PVS1_Strong, PM2		LP	1	250850	3.98645e-06	0	0	0	0	0	0	8.83361e-06	0
8	110131502	NM_003301.7:c.1016delA, (p.Gln339ArgfsTer14)	frameshift_variant	None	NA	NA	PVS1_Strong, PM2		LP	33	281596	0.000117189	0	4.00962e-05	0	0	0	0	0.000241844	0
8	110131534	NM_003301.7:c.1048delG, (p.Val350TrpfsTer3)	frameshift_variant	None	NA	NA	PVS1_Strong, PM2		LP	1	250164	3.99738e-06	0	0	0	0	0	4.63521e-05	0	0
8	110131536	NM_003301.7:c.1050_1068del, (p.Ala351SerfsTer45)	frameshift_variant	None	NA	NA	PVS1_Strong, PM2		LP	1	250154	3.99754e-06	0	0	0	0	0	4.63521e-05	0	0

## Sheet: Table S10
Supplementary table 10. Pathogenic or likely pathogenic variants in SLC26A7 gene
†Clinvar (https://www.ncbi.nlm.nih.gov/clinvar/), accessed on 28 May 2021.
‡Genetic variant classification according to the 2015 ACMG/AMP standards and guidelines (Richards et al., Genet Med 17:405-24, 2015) and Sequence Variant Interpretation (SVI) general recommendations by ClinGen (https://clinicalgenome.org/working-groups/sequence-variant-interpretation/)
§gnomAD v.2.1.1 (https://gnomad.broadinstitute.org/)
¶No assertion criteria provided in Clinvar
Abbreviations: Ch, Chromosome; AF, Allele frequency; NA, Not applicable; P, Pathogenic; LP, Likely pathogenic; PLPV, pathogenic or likely pathogenic variant; AFR, African/African-American; AMR, Latino/Admixed American; ASJ, Ashekenazi Jewish; EAS, East Asian; FIN, Finnish; NFE, Non-Finnish European; SAS, South Asian
Ch	Position	Variant detected	Variant type	Clinvar†			ACMG evidences‡	PMID	ACMG Classification‡	Global population in gnomAD§				AF of heterozygous PLPV by population in gnomAD§
				Variation ID	Classification	No. of gold stars				Allele count	Allele No.	AF of heterozygous PLPV	Homozygous count	AFR	AMR	ASJ	EAS	FIN	NFE	SAS
8	92261931	NM_052832.4:c.58dupC, (p.Gln20ProfsTer3)	frameshift_variant	None	NA	NA	PVS1, PM2		LP	1	229182	4.36334e-06	0	0	0	0.000107573	0	0	0	0
8	92261960	NM_052832.4:c.81G>A, (p.Trp27Ter)	stop_gained	None	NA	NA	PVS1, PM2		LP	1	249804	4.00314e-06	0	0	0	0	0	0	8.83501e-06	0
8	92262057	NM_052832.4:c.178C>T, (p.Gln60Ter)	stop_gained	None	NA	NA	PVS1, PM2		LP	1	239046	4.1833e-06	0	0	0	0	0	0	0	3.57731e-05
8	92301376	NM_052832.4:c.207delT, (p.Val70PhefsTer19)	frameshift_variant	None	NA	NA	PVS1, PM2		LP	1	251374	3.97814e-06	0	0	0	0	5.43774e-05	0	0	0
8	92301416	NM_052832.4:c.250_251delCT, (p.Leu84ValfsTer47)	frameshift_variant	None	NA	NA	PVS1, PM2		LP	1	251454	3.97687e-06	0	0	0	0	0	0	8.79214e-06	0
8	92307817	NM_052832.4:c.365delA, (p.Asn122ThrfsTer36)	frameshift_variant	None	NA	NA	PVS1, PM2		LP	1	251366	3.97826e-06	0	0	0	0	0	0	8.79538e-06	0
8	92307839	NM_052832.4:c.385C>T, (p.Gln129Ter)	stop_gained	None	NA	NA	PVS1, PM2		LP	1	31404	3.18431e-05	0	0	0	0	0	0	6.48004e-05	0
8	92307881	NM_052832.4:c.427C>T, (p.Gln143Ter)	stop_gained	None	NA	NA	PVS1, PM2		LP	1	251398	3.97776e-06	0	0	0	0	0	0	8.79291e-06	0
8	92330443	NM_052832.4:c.478-1G>A	splice_acceptor_variant	None	NA	NA	PVS1_Strong, PM2		LP	1	240098	4.16497e-06	0	6.39795e-05	0	0	0	0	0	0
8	92330546	NM_052832.4:c.581_584delAAGT, (p.Gln194ProfsTer7)	frameshift_variant	None	NA	NA	PVS1, PM2		LP	1	249342	4.01056e-06	0	0	0	0	0	0	8.85598e-06	0
8	92330609	NM_052832.4:c.642+1G>A	splice_donor_variant	None	NA	NA	PVS1_Strong, PM2		LP	1	241558	4.13979e-06	0	0	0	0	0	0	9.05863e-06	0
8	92346530	NM_052832.4:c.653_654delAT, (p.Tyr218CysfsTer3)	frameshift_variant	None	NA	NA	PVS1, PM2		LP	1	247528	4.03995e-06	0	0	0	0	0	0	8.89158e-06	0
8	92346559	NM_052832.4:c.679C>T, (p.Arg227Ter)	stop_gained	None	NA	NA	PVS1, PM2, PM3, PP1_Strong	30333321	P	6	250314	2.39699e-05	0	0	0.000116421	0	0	0	8.83423e-06	0
8	92346612	NM_052832.4:c.735_747delAGAGCTGAATGAA, (p.Lys245AsnfsTer13)	frameshift_variant	None	NA	NA	PVS1, PM2		LP	1	31408	3.1839e-05	0	0	0	0	0	0	6.48088e-05	0
8	92350391	NM_052832.4:c.809C>A, (p.Ser270Ter)	stop_gained	None	NA	NA	PVS1, PM2		LP	4	275898	1.44981e-05	0	4.06736e-05	0	0	0	0	2.37597e-05	0
8	92350452	NM_052832.4:c.872delC, (p.Pro291HisfsTer12)	frameshift_variant	None	NA	NA	PVS1, PM2		LP	2	238008	8.40308e-06	0	0	6.37714e-05	0	0	0	0	0
8	92350461	NM_052832.4:c.878+1G>T	splice_donor_variant	None	NA	NA	PVS1, PM2		LP	1	235452	4.24715e-06	0	0	0	0	5.71298e-05	0	0	0
8	92352699	NM_052832.4:c.947delC, (p.Ala316AspfsTer3)	frameshift_variant	None	NA	NA	PVS1, PM2		LP	1	251114	3.98226e-06	0	0	2.89251e-05	0	0	0	0	0
8	92352761	NM_052832.4:c.1008T>A, (p.Tyr336Ter)	stop_gained	None	NA	NA	PVS1, PM2		LP	1	250992	3.98419e-06	0	0	0	0	0	0	8.81928e-06	0
8	92352762	NM_052832.4:c.1010delC, (p.Ser337Ter)	frameshift_variant	None	NA	NA	PVS1, PM2		LP	1	250998	3.9841e-06	0	6.15157e-05	0	0	0	0	0	0
8	92352780	NM_052832.4:c.1026+1G>A	splice_donor_variant	None	NA	NA	PVS1, PM2		LP	2	282232	7.08637e-06	0	4.00802e-05	0	0	0	0	7.76916e-06	0
8	92355669	NM_052832.4:c.1116_1119delGTAC, (p.Tyr373AlafsTer11)	frameshift_variant	None	NA	NA	PVS1, PM2		LP	2	247966	8.06562e-06	0	0	0	0	0	0	1.78434e-05	0
8	92355692	NM_052832.4:c.1138C>T, (p.Gln380Ter)	stop_gained	None	NA	NA	PVS1, PM2		LP	1	246048	4.06425e-06	0	0	0	0	0	0	0	3.29142e-05
8	92355695	NM_052832.4:c.1140+1G>T	splice_donor_variant	None	NA	NA	PVS1_Strong, PM2		LP	1	31408	3.1839e-05	0	0.000114758	0	0	0	0	0	0
8	92364038	NM_052832.4:c.1142dupT, (p.Ala382GlyfsTer54)	frameshift_variant	None	NA	NA	PVS1, PM2		LP	1	249866	4.00215e-06	0	0	0	0	0	0	8.85332e-06	0
8	92365183	NM_052832.4:c.1273C>T, (p.Arg425Ter)	stop_gained	None	NA	NA	PVS1, PM2		LP	6	246290	2.43615e-05	0	0	0	0	0.000165746	0	1.7867e-05	3.37064e-05
8	92365190	NM_052832.4:c.1287dupA, (p.Tyr430IlefsTer6)	frameshift_variant	None	NA	NA	PVS1, PM2		LP	1	31362	3.18857e-05	0	0	0	0	0	0	6.49098e-05	0
8	92365202	NM_052832.4:c.1292G>A, (p.Trp431Ter)	stop_gained	None	NA	NA	PVS1, PM2		LP	1	247520	4.04008e-06	0	0	0	0	0	0	0	3.37177e-05
8	92374579	NM_052832.4:c.1315-2A>G	splice_acceptor_variant	None	NA	NA	PVS1, PM2		LP	1	31390	3.18573e-05	0	0	0	0	0	0	6.48593e-05	0
8	92375708	NM_052832.4:c.1432_1433delGT, (p.Val478LysfsTer11)	frameshift_variant	None	NA	NA	PVS1, PM2, PM3_Supporting	32486989	P	3	230806	1.29979e-05	0	0	0	0	0	0	2.80973e-05	0
8	92375767	NM_052832.4:c.1488+1G>A	splice_donor_variant	None	NA	NA	PVS1, PM2		LP	1	31380	3.18674e-05	0	0	0	0	0	0	6.48593e-05	0
8	92375767	NM_052832.4:c.1488+2dupT	splice_donor_variant	None	NA	NA	PVS1, PM2		LP	1	216162	4.62616e-06	0	0	0	0	0	0	9.75496e-06	0
8	92378806	NM_052832.4:c.1489-2A>T	splice_acceptor_variant	None	NA	NA	PVS1_Strong, PM2		LP	1	247452	4.04119e-06	0	0	2.98704e-05	0	0	0	0	0
8	92378808	NM_052832.4:c.1489G>T, (p.Glu497Ter)	stop_gained	None	NA	NA	PVS1, PM2		LP	9	278932	3.22659e-05	0	0.000327681	2.90833e-05	0	0	0	0	0
8	92378817	NM_052832.4:c.1498C>T, (p.Gln500Ter)	stop_gained	828176	LP	One	PVS1, PM2, PM3_supporting, PP1	31372509	LP	4	249242	1.60487e-05	0	0	0	0	0.000109457	0	8.84596e-06	0
8	92378866	NM_052832.4:c.1554dupA, (p.Phe519IlefsTer4)	frameshift_variant	None	NA	NA	PVS1, PM2		LP	2	280686	7.1254e-06	0	0	0	0	0	0	1.55955e-05	0
8	92378887	NM_052832.4:c.1568T>G, (p.Leu523Ter)	stop_gained	None	NA	NA	PVS1, PM2		LP	1	31404	3.18431e-05	0	0	0	0	0	0	0	0
8	92378946	NM_052832.4:c.1626+1G>A	splice_donor_variant	None	NA	NA	PVS1_Strong, PM2		LP	2	246988	8.09756e-06	0	0.00012387	0	0	0	0	0	0
8	92382011	NM_052832.4:c.1627-2A>C	splice_acceptor_variant	None	NA	NA	PVS1, PM2		LP	1	221798	4.50861e-06	0	0	0	0	0	0	0	0
8	92401600	NM_052832.4:c.1710T>A, (p.Cys570Ter)	stop_gained	None	NA	NA	PVS1, PM2		LP	1	251434	3.97719e-06	0	0	0	0	0	0	8.79322e-06	0
8	92401667	NM_052832.4:c.1776+1G>A	splice_donor_variant	None	NA	NA	PVS1, PM2		LP	1	251282	3.97959e-06	0	0	0	0	0	0	0	3.2699e-05
8	92406166	NM_052832.4:c.1836delC, (p.Leu613Ter)	frameshift_variant	None	NA	NA	PVS1, PM2		LP	1	250626	3.99001e-06	0	0	0	0	0	0	0	0
8	92406173	NM_052832.4:c.1845dupA, (p.Ala616SerfsTer17)	frameshift_variant	None	NA	NA	PVS1, PM2		LP	1	250752	3.988e-06	0	0	0	0	5.44129e-05	0	0	0
8	92406213	NM_052832.4:c.1883delC, (p.Pro628GlnfsTer11)	frameshift_variant	None	NA	NA	PVS1, PM2		LP	8	282436	2.8325e-05	0	0	8.46836e-05	0	0	0	3.10424e-05	0
8	92406217	NM_052832.4:c.1893dupT, (p.Glu632Ter)	frameshift_variant	None	NA	NA	PVS1_Strong, PM2		LP	12	281714	4.25964e-05	0	0	0.000169972	0	5.02412e-05	0	3.11119e-05	0
8	92406217	NM_052832.4:c.1893delT, (p.Phe631LeufsTer8)	frameshift_variant	None	NA	NA	PVS1_Strong, PM3, PP1_Strong	30333321	P	126	281714	0.000447262	1	4.01413e-05	2.83286e-05	0	0	0.00419497	0.000101114	0

[truncated: 2 more sheets: Table S11, Table S12]
